# Supplementary material for: MicroRNAs coordinately regulate protein complexes
Source: BMC Syst Biol. 2011 Aug 25;5:136. doi: 10.1186/1752-0509-5-136 (PMC3170341; doi:10.1186/1752-0509-5-136)
Supplement: Additional file 1 — Supplementary Table S1, complexes that are significantly targeted by single miRNAs (P-value < 0.05, Fisher's exact test) [file 1752-0509-5-136-S1.XLSX]

## Sheet: Tabelle1
Supplementary Table 1: Complexes that are significantly targeted by single miRNAs (P-value < 0.05, Fisher's exact test)
Complex	Description	miRNA	P-value	adjusted P-value	Complex subunits	Targets
corum_1068	12S U11 snRNP	hsa-miR-548d-3p	0.0110269	0.0330808	P14678,Q6IEG0,P62318,P62316,P62314,P62306,Q16629,Q9H875,Q9BV90,P67809,Q16560,Q8N8D1,Q6IA35,P62304,P62308	P67809,Q16629,P62314
corum_1068	12S U11 snRNP	hsa-miR-495	0.00807505	0.0323002	P14678,Q6IEG0,P62318,P62316,P62314,P62306,Q16629,Q9H875,Q9BV90,P67809,Q16560,Q8N8D1,Q6IA35,P62304,P62308	P62314,P62308,P14678
corum_430	18S U11/U12 snRNP	hsa-miR-134	0.00552133	0.033128	Q9Y3B4,Q6IEG0,P62316,P62314,Q96LT9,Q96GC0,Q9BWJ5,P67809,Q16560,Q15427,Q8TBF4,Q8N8D1,P62308,P14678,Q6P2Q9,P62318,P62306,Q13435,Q9BV90,Q9UDW3,P62304,O75533,O43143,Q15696	Q9UDW3,Q8N8D1
corum_834	20S methylosome and RG-containing Sm protein complex	hsa-miR-495	0.0112337	0.0337011	P14678,P54105,P62318,P62316,P62314,O14744	P62314,P14678
corum_835	6S methyltransferase and RG-containing Sm proteins complex	hsa-miR-495	0.00115291	0.00345874	P14678,P54105,P62318,P62316,P62314,P62306,P62304,P62308	P62314,P62308,P14678
corum_4	ACTR-p300-PCAF complex	hsa-miR-495	8.97035e-05	0.00376754	Q92831,Q09472,Q9Y6Q9,Q92793	Q92831,Q92793,Q9Y6Q9
corum_4	ACTR-p300-PCAF complex	hsa-miR-1264	0.000945516	0.0349841	Q92831,Q09472,Q9Y6Q9,Q92793	Q09472,Q92793
corum_4	ACTR-p300-PCAF complex	hsa-miR-200b	0.00024511	0.00980441	Q92831,Q09472,Q9Y6Q9,Q92793	Q9Y6Q9,Q09472,Q92793
corum_4	ACTR-p300-PCAF complex	hsa-miR-200c	0.00024511	0.00980441	Q92831,Q09472,Q9Y6Q9,Q92793	Q9Y6Q9,Q09472,Q92793
corum_4	ACTR-p300-PCAF complex	hsa-miR-429	0.00024511	0.00980441	Q92831,Q09472,Q9Y6Q9,Q92793	Q9Y6Q9,Q09472,Q92793
corum_4	ACTR-p300-PCAF complex	hsa-miR-338-5p	8.3152e-07	3.65869e-05	Q92831,Q09472,Q9Y6Q9,Q92793	Q92831,Q9Y6Q9,Q92793,Q09472
corum_4	ACTR-p300-PCAF complex	hsa-miR-1245	0.000111385	0.00456677	Q92831,Q09472,Q9Y6Q9,Q92793	Q09472,Q92793
corum_4	ACTR-p300-PCAF complex	hsa-miR-1284	0.00130295	0.0469061	Q92831,Q09472,Q9Y6Q9,Q92793	Q09472,Q92793
corum_4	ACTR-p300-PCAF complex	hsa-miR-655	8.64165e-05	0.00371591	Q92831,Q09472,Q9Y6Q9,Q92793	Q09472,Q9Y6Q9,Q92793
corum_4	ACTR-p300-PCAF complex	hsa-miR-520d-5p	0.00132484	0.0469061	Q92831,Q09472,Q9Y6Q9,Q92793	Q92831,Q9Y6Q9,Q92793
corum_4	ACTR-p300-PCAF complex	hsa-miR-524-5p	0.00132484	0.0469061	Q92831,Q09472,Q9Y6Q9,Q92793	Q92831,Q9Y6Q9,Q92793
corum_906	ADAR1-CDK2 complex	hsa-miR-519a	0.00134059	0.00670293	P24941,P55265	P24941,P55265
corum_906	ADAR1-CDK2 complex	hsa-miR-519b-3p	0.00134059	0.00670293	P24941,P55265	P24941,P55265
corum_906	ADAR1-CDK2 complex	hsa-miR-519c-3p	0.00134059	0.00670293	P24941,P55265	P24941,P55265
corum_1457	AFF1-MLLT1-CBX8 complex	hsa-miR-519a	0.00392379	0.0470854	Q9HC52,Q03111,P51825	P51825,Q03111
corum_1457	AFF1-MLLT1-CBX8 complex	hsa-miR-519b-3p	0.00392379	0.0470854	Q9HC52,Q03111,P51825	P51825,Q03111
corum_1457	AFF1-MLLT1-CBX8 complex	hsa-miR-519c-3p	0.00392379	0.0470854	Q9HC52,Q03111,P51825	P51825,Q03111
corum_1457	AFF1-MLLT1-CBX8 complex	hsa-miR-410	0.00129187	0.0167943	Q9HC52,Q03111,P51825	P51825,Q9HC52
corum_1457	AFF1-MLLT1-CBX8 complex	hsa-miR-518d-5p	0.000152684	0.00274831	Q9HC52,Q03111,P51825	Q9HC52,P51825
corum_1457	AFF1-MLLT1-CBX8 complex	hsa-miR-519b-5p	0.000152684	0.00274831	Q9HC52,Q03111,P51825	Q9HC52,P51825
corum_1457	AFF1-MLLT1-CBX8 complex	hsa-miR-519c-5p	0.000152684	0.00274831	Q9HC52,Q03111,P51825	Q9HC52,P51825
corum_1457	AFF1-MLLT1-CBX8 complex	hsa-miR-520c-5p	0.000152684	0.00274831	Q9HC52,Q03111,P51825	Q9HC52,P51825
corum_1457	AFF1-MLLT1-CBX8 complex	hsa-miR-526a	0.000152684	0.00274831	Q9HC52,Q03111,P51825	Q9HC52,P51825
corum_518	AKAP250-PKA-PDE4D complex	hsa-miR-183	0.00205065	0.00896013	P22694,P22612,Q08499,Q02952,P17612	Q02952,Q08499
corum_518	AKAP250-PKA-PDE4D complex	hsa-miR-219-5p	0.00179203	0.00896013	P22694,P22612,Q08499,Q02952,P17612	Q08499,Q02952
corum_518	AKAP250-PKA-PDE4D complex	hsa-miR-223	0.00098643	0.00591858	P22694,P22612,Q08499,Q02952,P17612	Q08499,P22694
corum_621	AKAP250-PKA-PDE4D complex	hsa-miR-183	0.00205065	0.00896013	P22694,P22612,Q08499,Q02952,P17612	Q02952,Q08499
corum_621	AKAP250-PKA-PDE4D complex	hsa-miR-219-5p	0.00179203	0.00896013	P22694,P22612,Q08499,Q02952,P17612	Q08499,Q02952
corum_621	AKAP250-PKA-PDE4D complex	hsa-miR-223	0.00098643	0.00591858	P22694,P22612,Q08499,Q02952,P17612	Q08499,P22694
corum_1041	Alpha-dystrobrevin-ZO-1-actin complex	hsa-miR-200b	0.00902961	0.0451481	Q9Y4J8,Q96E67,Q07157,P60709	Q9Y4J8,Q07157
corum_1041	Alpha-dystrobrevin-ZO-1-actin complex	hsa-miR-200c	0.00902961	0.0451481	Q9Y4J8,Q96E67,Q07157,P60709	Q9Y4J8,Q07157
corum_1041	Alpha-dystrobrevin-ZO-1-actin complex	hsa-miR-429	0.00902961	0.0451481	Q9Y4J8,Q96E67,Q07157,P60709	Q9Y4J8,Q07157
corum_519	AMY-1-S-AKAP84-RII-beta complex	hsa-miR-766	0.000308994	0.00123598	P31323,Q92667,Q99417	Q99417,Q92667
corum_519	AMY-1-S-AKAP84-RII-beta complex	hsa-miR-448	0.00200082	0.00600247	P31323,Q92667,Q99417	P31323,Q99417
corum_633	anti-BHC110 complex	hsa-miR-129-5p	2.75119e-05	0.00222846	Q14202,O60341,Q9P0W2,Q8IY61,Q9UBW7,Q96BD5,O75362,Q9UKL0,Q92769,P78347,Q13547	Q92769,Q9UKL0,Q96BD5,Q14202
corum_632	anti-HDAC2 complex	hsa-miR-548b-3p	0.000394329	0.0331236	Q96ST3,Q96BD5,O75182,Q14839,P78347,Q16576,Q09028,Q13330,Q12873,Q14202,O60341,O94776,Q9P0W2,Q8IY61,Q9UBW7,Q9UKL0,Q92769,Q13547	O94776,Q96BD5,Q96ST3
corum_632	anti-HDAC2 complex	hsa-miR-1323	0.000321099	0.0276145	Q96ST3,Q96BD5,O75182,Q14839,P78347,Q16576,Q09028,Q13330,Q12873,Q14202,O60341,O94776,Q9P0W2,Q8IY61,Q9UBW7,Q9UKL0,Q92769,Q13547	Q96BD5,Q9UBW7,Q09028,O75182
corum_632	anti-HDAC2 complex	hsa-miR-548o	0.000321099	0.0276145	Q96ST3,Q96BD5,O75182,Q14839,P78347,Q16576,Q09028,Q13330,Q12873,Q14202,O60341,O94776,Q9P0W2,Q8IY61,Q9UBW7,Q9UKL0,Q92769,Q13547	Q96BD5,Q9UBW7,Q09028,O75182
corum_632	anti-HDAC2 complex	hsa-miR-129-5p	0.000231541	0.020144	Q96ST3,Q96BD5,O75182,Q14839,P78347,Q16576,Q09028,Q13330,Q12873,Q14202,O60341,O94776,Q9P0W2,Q8IY61,Q9UBW7,Q9UKL0,Q92769,Q13547	Q92769,Q9UKL0,Q96BD5,Q14202
corum_36	AP1 adaptor complex	hsa-miR-654-3p	0.000680323	0.00879951	P56377,O75843,Q9BXS5,Q9Y6Q5,O43747,Q96PC3,Q10567,P61966	O43747,Q96PC3
corum_36	AP1 adaptor complex	hsa-miR-204	0.000628536	0.00879951	P56377,O75843,Q9BXS5,Q9Y6Q5,O43747,Q96PC3,Q10567,P61966	P56377,Q96PC3,P61966
corum_36	AP1 adaptor complex	hsa-miR-211	0.000628536	0.00879951	P56377,O75843,Q9BXS5,Q9Y6Q5,O43747,Q96PC3,Q10567,P61966	P56377,Q96PC3,P61966
corum_5165	AP1G1-PACS1-FURIN complex	hsa-miR-124	0.0121321	0.0485284	Q6VY07,O43747,P09958	P09958,O43747
corum_5165	AP1G1-PACS1-FURIN complex	hsa-miR-506	0.0121321	0.0485284	Q6VY07,O43747,P09958	P09958,O43747
corum_5165	AP1G1-PACS1-FURIN complex	hsa-miR-19a	0.00625081	0.0375049	Q6VY07,O43747,P09958	Q6VY07,P09958
corum_5165	AP1G1-PACS1-FURIN complex	hsa-miR-19b	0.00625081	0.0375049	Q6VY07,O43747,P09958	Q6VY07,P09958
corum_59	AP3 adapter complex	hsa-miR-623	0.00251304	0.0351825	Q9Y2T2,P53677,P59780,Q92572,Q13367,O14617,O00203	P53677,Q9Y2T2
corum_3004	APC-Axin-1-beta-catenin complex	hsa-miR-561	0.00187213	0.0112328	P35222,P25054,O15169	P25054,P35222
corum_3004	APC-Axin-1-beta-catenin complex	hsa-miR-300	0.00300004	0.0120183	P35222,P25054,O15169	P35222,P25054
corum_3004	APC-Axin-1-beta-catenin complex	hsa-miR-381	0.00300004	0.0120183	P35222,P25054,O15169	P35222,P25054
corum_3004	APC-Axin-1-beta-catenin complex	hsa-miR-330-3p	0.00240365	0.0120183	P35222,P25054,O15169	P35222,P25054
corum_2159	AR-AKT-APPL complex	hsa-miR-548c-3p	0.0120769	0.0362306	P31749,P10275,Q9UKG1	Q9UKG1,P31749
corum_232	ARC complex	hsa-miR-548d-3p	0.00105588	0.0411792	O95402,O75586,Q96RN5,Q15648,O75448,O60244,Q9UKU7,Q9UHV7,Q93074,Q9NVC6,Q9ULK4,O43513,Q6QMH5,Q6FHC4,Q96G25	Q9UHV7,Q15648,O60244,Q93074
corum_287	ARC-L complex	hsa-miR-548d-3p	0.00079423	0.0254154	Q13503,O75586,Q96RN5,P49336,Q15648,O75448,O60244,Q9UHV7,Q93074,Q9NVC6,Q9ULK4,O43513,Q6QMH5,P24863	Q9UHV7,Q15648,O60244,Q93074
corum_909	ARC92-Mediator complex	hsa-miR-548d-3p	0.000581919	0.0285141	O95402,O75586,Q96RN5,P49336,Q15648,O60244,Q9UHV7,Q93074,Q9NVC6,Q9ULK4,O43513,Q6QMH5,Q9Y2X0	Q9UHV7,Q15648,O60244,Q93074
corum_702	ARD1-NATH complex	hsa-miR-128	0.00152805	0.0122244	P36406,Q9BXJ9	Q9BXJ9,P36406
corum_702	ARD1-NATH complex	hsa-miR-194	0.000162832	0.00146549	P36406,Q9BXJ9	Q9BXJ9,P36406
corum_702	ARD1-NATH complex	hsa-miR-520d-5p	0.00496655	0.0198662	P36406,Q9BXJ9	P36406,Q9BXJ9
corum_702	ARD1-NATH complex	hsa-miR-524-5p	0.00496655	0.0198662	P36406,Q9BXJ9	P36406,Q9BXJ9
corum_702	ARD1-NATH complex	hsa-miR-137	0.00182577	0.0127804	P36406,Q9BXJ9	P36406,Q9BXJ9
corum_702	ARD1-NATH complex	hsa-miR-27a	0.00210799	0.0127804	P36406,Q9BXJ9	P36406,Q9BXJ9
corum_702	ARD1-NATH complex	hsa-miR-27b	0.00210799	0.0127804	P36406,Q9BXJ9	P36406,Q9BXJ9
corum_27	Arp2/3 protein complex	hsa-miR-634	0.0023156	0.00793542	P61158,O15511,O15144,O15145,P61160,O15143,P59998	O15511,O15143
corum_27	Arp2/3 protein complex	hsa-miR-338-3p	0.00198385	0.00793542	P61158,O15511,O15144,O15145,P61160,O15143,P59998	O15143,P61160
corum_1400	ASCOM complex	hsa-miR-513a-5p	0.00105955	0.0476797	Q14686,P07437,Q8NEZ4,O14686,P68366,Q9UBL3,Q15291	Q15291,Q9UBL3,Q8NEZ4
corum_1400	ASCOM complex	hsa-miR-502-5p	7.29273e-06	0.000335466	Q14686,P07437,Q8NEZ4,O14686,P68366,Q9UBL3,Q15291	Q15291,Q8NEZ4,O14686
corum_3166	AXIN-APC-betaCatenin-GSK3B complex	hsa-miR-561	0.00368168	0.0220901	P35222,P25054,O15169,P49841	P25054,P35222
corum_3166	AXIN-APC-betaCatenin-GSK3B complex	hsa-miR-300	0.00587286	0.0235808	P35222,P25054,O15169,P49841	P35222,P25054
corum_3166	AXIN-APC-betaCatenin-GSK3B complex	hsa-miR-381	0.00587286	0.0235808	P35222,P25054,O15169,P49841	P35222,P25054
corum_3166	AXIN-APC-betaCatenin-GSK3B complex	hsa-miR-330-3p	0.00471617	0.0235808	P35222,P25054,O15169,P49841	P35222,P25054
corum_2844	Axin-p53-HIPK2 complex	hsa-miR-561	0.00187213	0.0336983	Q9H2X6,O15169,P04637	Q9H2X6,P04637
corum_2844	Axin-p53-HIPK2 complex	hsa-miR-202	0.00261863	0.0445166	Q9H2X6,O15169,P04637	P04637,Q9H2X6
corum_1	BCL6-HDAC4 complex	hsa-miR-124	0.00422705	0.0169082	P41182,P56524	P56524,P41182
corum_1	BCL6-HDAC4 complex	hsa-miR-506	0.00422705	0.0169082	P41182,P56524	P56524,P41182
corum_1	BCL6-HDAC4 complex	hsa-miR-302a	0.000920967	0.0156564	P41182,P56524	P41182,P56524
corum_1	BCL6-HDAC4 complex	hsa-miR-302b	0.000920967	0.0156564	P41182,P56524	P41182,P56524
corum_1	BCL6-HDAC4 complex	hsa-miR-302c	0.000920967	0.0156564	P41182,P56524	P41182,P56524
corum_1	BCL6-HDAC4 complex	hsa-miR-302d	0.000920967	0.0156564	P41182,P56524	P41182,P56524
corum_1	BCL6-HDAC4 complex	hsa-miR-302e	0.000920967	0.0156564	P41182,P56524	P41182,P56524
corum_1	BCL6-HDAC4 complex	hsa-miR-372	0.000920967	0.0156564	P41182,P56524	P41182,P56524
corum_1	BCL6-HDAC4 complex	hsa-miR-373	0.000920967	0.0156564	P41182,P56524	P41182,P56524
corum_1	BCL6-HDAC4 complex	hsa-miR-520a-3p	0.000920967	0.0156564	P41182,P56524	P41182,P56524
corum_1	BCL6-HDAC4 complex	hsa-miR-520b	0.000920967	0.0156564	P41182,P56524	P41182,P56524
corum_1	BCL6-HDAC4 complex	hsa-miR-520c-3p	0.000920967	0.0156564	P41182,P56524	P41182,P56524
corum_1	BCL6-HDAC4 complex	hsa-miR-520d-3p	0.000920967	0.0156564	P41182,P56524	P41182,P56524
corum_1	BCL6-HDAC4 complex	hsa-miR-520e	0.000920967	0.0156564	P41182,P56524	P41182,P56524
corum_1	BCL6-HDAC4 complex	hsa-miR-10a	8.41333e-05	0.00159853	P41182,P56524	P56524,P41182
corum_1	BCL6-HDAC4 complex	hsa-miR-10b	8.41333e-05	0.00159853	P41182,P56524	P56524,P41182
corum_1	BCL6-HDAC4 complex	hsa-miR-9	0.00219708	0.0156564	P41182,P56524	P41182,P56524
corum_2	BCL6-HDAC5 complex	hsa-miR-124	0.00422705	0.0262919	Q9UQL6,P41182	P41182,Q9UQL6
corum_2	BCL6-HDAC5 complex	hsa-miR-506	0.00422705	0.0262919	Q9UQL6,P41182	P41182,Q9UQL6
corum_2	BCL6-HDAC5 complex	hsa-miR-9	0.00219708	0.0219708	Q9UQL6,P41182	Q9UQL6,P41182
corum_2	BCL6-HDAC5 complex	hsa-miR-30a	0.00292132	0.0262919	Q9UQL6,P41182	Q9UQL6,P41182
corum_2	BCL6-HDAC5 complex	hsa-miR-30b	0.00292132	0.0262919	Q9UQL6,P41182	Q9UQL6,P41182
corum_2	BCL6-HDAC5 complex	hsa-miR-30c	0.00292132	0.0262919	Q9UQL6,P41182	Q9UQL6,P41182
corum_2	BCL6-HDAC5 complex	hsa-miR-30d	0.00292132	0.0262919	Q9UQL6,P41182	Q9UQL6,P41182
corum_2	BCL6-HDAC5 complex	hsa-miR-30e	0.00292132	0.0262919	Q9UQL6,P41182	Q9UQL6,P41182
corum_2	BCL6-HDAC5 complex	hsa-miR-659	0.000525257	0.00577783	Q9UQL6,P41182	P41182,Q9UQL6
corum_2893	BCR-ABL (p210 fusion protein)-GRB2-SOS1 complex	hsa-miR-124	0.0121321	0.0485284	Q07889,P62993,A1Z199	Q07889,P62993
corum_2893	BCR-ABL (p210 fusion protein)-GRB2-SOS1 complex	hsa-miR-506	0.0121321	0.0485284	Q07889,P62993,A1Z199	Q07889,P62993
corum_2893	BCR-ABL (p210 fusion protein)-GRB2-SOS1 complex	hsa-miR-128	0.00446492	0.0446492	Q07889,P62993,A1Z199	Q07889,P62993
corum_2893	BCR-ABL (p210 fusion protein)-GRB2-SOS1 complex	hsa-miR-27a	0.0061307	0.0446492	Q07889,P62993,A1Z199	Q07889,P62993
corum_2893	BCR-ABL (p210 fusion protein)-GRB2-SOS1 complex	hsa-miR-27b	0.0061307	0.0446492	Q07889,P62993,A1Z199	Q07889,P62993
corum_2893	BCR-ABL (p210 fusion protein)-GRB2-SOS1 complex	hsa-miR-182	0.00514927	0.0446492	Q07889,P62993,A1Z199	P62993,Q07889
corum_2893	BCR-ABL (p210 fusion protein)-GRB2-SOS1 complex	hsa-miR-1271	0.00449915	0.0446492	Q07889,P62993,A1Z199	P62993,Q07889
corum_2893	BCR-ABL (p210 fusion protein)-GRB2-SOS1 complex	hsa-miR-96	0.00449915	0.0446492	Q07889,P62993,A1Z199	P62993,Q07889
corum_422	Beta-dystroglycan-caveolin-3 complex	hsa-miR-101	0.000917902	0.00275371	Q14118,P56539	P56539,Q14118
corum_422	Beta-dystroglycan-caveolin-3 complex	hsa-miR-582-5p	0.000587212	0.00234885	Q14118,P56539	Q14118,P56539
corum_4869	beta(1)-AR receptosome (ADRB1-SAP97-AKAP79-PRKAR2A)	hsa-miR-380	0.000701421	0.0203412	P24588,P08588,Q12959,P13861	P24588,Q12959
corum_4869	beta(1)-AR receptosome (ADRB1-SAP97-AKAP79-PRKAR2A)	hsa-miR-544	0.00170621	0.047774	P24588,P08588,Q12959,P13861	P24588,P13861
corum_2635	BETA2-Cyclin D1 complex	hsa-miR-646	0.000860641	0.00516385	Q13562,P24385	Q13562,P24385
corum_2635	BETA2-Cyclin D1 complex	hsa-miR-875-3p	0.00047995	0.00335965	Q13562,P24385	Q13562,P24385
corum_2635	BETA2-Cyclin D1 complex	hsa-miR-19a	0.00214996	0.0107498	Q13562,P24385	Q13562,P24385
corum_2635	BETA2-Cyclin D1 complex	hsa-miR-19b	0.00214996	0.0107498	Q13562,P24385	Q13562,P24385
corum_2635	BETA2-Cyclin D1 complex	hsa-miR-340	0.00231225	0.0107498	Q13562,P24385	P24385,Q13562
corum_636	BHC complex (BRAF-histone deacetylase complex)	hsa-miR-18a	0.00131341	0.0368947	Q92769,O60341,Q9P0W2,Q13547,Q96BD5,Q9UKL0	Q9UKL0,Q9P0W2
corum_636	BHC complex (BRAF-histone deacetylase complex)	hsa-miR-18b	0.00131341	0.0368947	Q92769,O60341,Q9P0W2,Q13547,Q96BD5,Q9UKL0	Q9UKL0,Q9P0W2
corum_636	BHC complex (BRAF-histone deacetylase complex)	hsa-miR-452	0.00155878	0.0405283	Q92769,O60341,Q9P0W2,Q13547,Q96BD5,Q9UKL0	Q96BD5,Q9UKL0
corum_636	BHC complex (BRAF-histone deacetylase complex)	hsa-miR-802	0.00197339	0.0473613	Q92769,O60341,Q9P0W2,Q13547,Q96BD5,Q9UKL0	Q9UKL0,Q96BD5
corum_636	BHC complex (BRAF-histone deacetylase complex)	hsa-miR-425	0.00050325	0.0150975	Q92769,O60341,Q9P0W2,Q13547,Q96BD5,Q9UKL0	Q9UKL0,Q96BD5
corum_636	BHC complex (BRAF-histone deacetylase complex)	hsa-miR-1208	0.00155878	0.0405283	Q92769,O60341,Q9P0W2,Q13547,Q96BD5,Q9UKL0	Q9UKL0,Q96BD5
corum_636	BHC complex (BRAF-histone deacetylase complex)	hsa-miR-633	0.00127223	0.0368947	Q92769,O60341,Q9P0W2,Q13547,Q96BD5,Q9UKL0	Q92769,Q96BD5
corum_636	BHC complex (BRAF-histone deacetylase complex)	hsa-miR-129-5p	0.000101931	0.00315986	Q92769,O60341,Q9P0W2,Q13547,Q96BD5,Q9UKL0	Q92769,Q9UKL0,Q96BD5
corum_668	BKCA-beta2AR-AKAP79 signaling complex	hsa-miR-543	0.00180569	0.0270854	Q12791,P24588,P07550	P24588,Q12791
corum_668	BKCA-beta2AR-AKAP79 signaling complex	hsa-miR-634	0.000340309	0.00646588	Q12791,P24588,P07550	P07550,Q12791
corum_668	BKCA-beta2AR-AKAP79 signaling complex	hsa-miR-1284	0.000657961	0.0118433	Q12791,P24588,P07550	P07550,Q12791
corum_668	BKCA-beta2AR-AKAP79 signaling complex	hsa-miR-507	0.000873059	0.014842	Q12791,P24588,P07550	P24588,Q12791
corum_668	BKCA-beta2AR-AKAP79 signaling complex	hsa-miR-557	0.000873059	0.014842	Q12791,P24588,P07550	P24588,Q12791
corum_672	BKCA–beta2AR complex	hsa-miR-634	0.000114245	0.000456979	Q12791,P07550	P07550,Q12791
corum_672	BKCA–beta2AR complex	hsa-miR-1284	0.000221507	0.000664521	Q12791,P07550	P07550,Q12791
corum_3043	BMP2-BRIA complex	hsa-miR-922	0.00109513	0.00328539	P12643,P36894,P12644	P12643,P36894
corum_871	BRAF53-BRCA2 complex	hsa-miR-425	0.000701849	0.0210555	Q92769,O60341,Q9P0W2,Q13547,Q96BD5,Q9UKL0,P51587	Q9UKL0,Q96BD5
corum_871	BRAF53-BRCA2 complex	hsa-miR-129-5p	0.000176066	0.00545804	Q92769,O60341,Q9P0W2,Q13547,Q96BD5,Q9UKL0,P51587	Q92769,Q9UKL0,Q96BD5
corum_2822	BRCA1-BARD1-UbcH5c complex	hsa-miR-664	0.00123056	0.0061528	Q99728,P61077,P38398	P61077,P38398
corum_2822	BRCA1-BARD1-UbcH5c complex	hsa-miR-7	0.000657961	0.00394776	Q99728,P61077,P38398	P61077,P38398
corum_2819	BRCA1-CtIP-CtBP complex	hsa-miR-522	0.000410951	0.00205475	Q13363,Q99708,P38398	P38398,Q13363
corum_2819	BRCA1-CtIP-CtBP complex	hsa-miR-944	0.00201624	0.00604873	Q13363,Q99708,P38398	Q13363,P38398
corum_2819	BRCA1-CtIP-CtBP complex	hsa-miR-664	0.00123056	0.00492224	Q13363,Q99708,P38398	P38398,Q13363
corum_2814	BRCA1-HDAC1-HDAC2 complex	hsa-miR-520d-5p	0.000349662	0.00139865	Q92769,Q13547,P38398	Q13547,Q92769,P38398
corum_2814	BRCA1-HDAC1-HDAC2 complex	hsa-miR-524-5p	0.000349662	0.00139865	Q92769,Q13547,P38398	Q13547,Q92769,P38398
corum_2813	BRCA1-SMAD3 complex	hsa-miR-545	0.000699924	0.00349962	P84022,P38398	P38398,P84022
corum_2813	BRCA1-SMAD3 complex	hsa-miR-520d-5p	0.00496655	0.0198662	P84022,P38398	P84022,P38398
corum_2813	BRCA1-SMAD3 complex	hsa-miR-524-5p	0.00496655	0.0198662	P84022,P38398	P84022,P38398
corum_2600	BRD4 complex	hsa-miR-548d-3p	0.00160294	0.0304559	Q93074,P50750,Q9NVC6,O60885,O60563,Q15648,O75448,O60244	Q15648,O60244,Q93074
corum_2203	BRD4-RFC complex	hsa-miR-513a-3p	0.00757022	0.0378511	P40938,P40937,P35249,O60885,P35250,P35251	O60885,P35251
corum_3142	CAMK2-delta-MASH1 promoter-coactivator complex	hsa-miR-338-5p	0.00137937	0.0206905	Q15233,P12931,P24928,P09874,Q14469,Q92831,Q8N553,Q92793	Q92831,Q92793,P12931
corum_222	CAND1-CUL3-RBX1 complex	hsa-miR-500	0.000239966	0.000959864	Q13618,Q8N6Z8,Q86VP6	Q86VP6,Q13618
corum_222	CAND1-CUL3-RBX1 complex	hsa-miR-1283	0.00217361	0.00652082	Q13618,Q8N6Z8,Q86VP6	Q13618,Q86VP6
corum_2719	Casein kinase II-HMG1 complex	hsa-miR-548d-3p	0.00583658	0.0175097	P09429,P67870,P68400,P19784	P67870,P09429
corum_617	CASK-LIN7C-ABPA1 complex	hsa-miR-410	0.00129187	0.00516748	Q02410,O14936,Q9NUP9	O14936,Q9NUP9
corum_617	CASK-LIN7C-ABPA1 complex	hsa-miR-340	0.00671472	0.0201442	Q02410,O14936,Q9NUP9	Q9NUP9,O14936
corum_617	CASK-LIN7C-ABPA1 complex	hsa-miR-628-5p	0.000179606	0.000898032	Q02410,O14936,Q9NUP9	Q9NUP9,O14936
corum_4478	CBF-DNA complex	hsa-miR-216b	0.000226675	0.00317346	P23511,P25208,Q13952	P25208,P23511
corum_4478	CBF-DNA complex	hsa-miR-25	0.00353776	0.0318398	P23511,P25208,Q13952	Q13952,P25208
corum_4478	CBF-DNA complex	hsa-miR-32	0.00353776	0.0318398	P23511,P25208,Q13952	Q13952,P25208
corum_4478	CBF-DNA complex	hsa-miR-363	0.00353776	0.0318398	P23511,P25208,Q13952	Q13952,P25208
corum_4478	CBF-DNA complex	hsa-miR-367	0.00353776	0.0318398	P23511,P25208,Q13952	Q13952,P25208
corum_4478	CBF-DNA complex	hsa-miR-92a	0.00353776	0.0318398	P23511,P25208,Q13952	Q13952,P25208
corum_4478	CBF-DNA complex	hsa-miR-92b	0.00353776	0.0318398	P23511,P25208,Q13952	Q13952,P25208
corum_4478	CBF-DNA complex	hsa-miR-891b	0.000299892	0.00359871	P23511,P25208,Q13952	P23511,P25208
corum_4478	CBF-DNA complex	hsa-miR-137	0.00532154	0.0318398	P23511,P25208,Q13952	Q13952,P25208
corum_4478	CBF-DNA complex	hsa-miR-33a	0.000511471	0.00562618	P23511,P25208,Q13952	Q13952,P25208
corum_4478	CBF-DNA complex	hsa-miR-33b	0.000511471	0.00562618	P23511,P25208,Q13952	Q13952,P25208
corum_4478	CBF-DNA complex	hsa-miR-1202	0.000239966	0.00317346	P23511,P25208,Q13952	P23511,Q13952
corum_2534	Cbl-SLP-76-Grb2 complex, Fc receptor gamma-R1 stimulated	hsa-miR-320a	0.0020942	0.0226913	P62993,P22681,Q13094	P22681,P62993
corum_2534	Cbl-SLP-76-Grb2 complex, Fc receptor gamma-R1 stimulated	hsa-miR-320b	0.0020942	0.0226913	P62993,P22681,Q13094	P22681,P62993
corum_2534	Cbl-SLP-76-Grb2 complex, Fc receptor gamma-R1 stimulated	hsa-miR-320c	0.0020942	0.0226913	P62993,P22681,Q13094	P22681,P62993
corum_2534	Cbl-SLP-76-Grb2 complex, Fc receptor gamma-R1 stimulated	hsa-miR-320d	0.0020942	0.0226913	P62993,P22681,Q13094	P22681,P62993
corum_2534	Cbl-SLP-76-Grb2 complex, Fc receptor gamma-R1 stimulated	hsa-miR-141	0.00207066	0.0226913	P62993,P22681,Q13094	P22681,P62993
corum_2534	Cbl-SLP-76-Grb2 complex, Fc receptor gamma-R1 stimulated	hsa-miR-200a	0.00207066	0.0226913	P62993,P22681,Q13094	P22681,P62993
corum_2534	Cbl-SLP-76-Grb2 complex, Fc receptor gamma-R1 stimulated	hsa-miR-124	0.0121321	0.0485284	P62993,P22681,Q13094	P22681,P62993
corum_2534	Cbl-SLP-76-Grb2 complex, Fc receptor gamma-R1 stimulated	hsa-miR-506	0.0121321	0.0485284	P62993,P22681,Q13094	P22681,P62993
corum_2534	Cbl-SLP-76-Grb2 complex, Fc receptor gamma-R1 stimulated	hsa-miR-545	0.00206284	0.0226913	P62993,P22681,Q13094	P22681,P62993
corum_2534	Cbl-SLP-76-Grb2 complex, Fc receptor gamma-R1 stimulated	hsa-miR-378	8.49787e-05	0.00110472	P62993,P22681,Q13094	P22681,P62993
corum_2534	Cbl-SLP-76-Grb2 complex, Fc receptor gamma-R1 stimulated	hsa-miR-422a	8.49787e-05	0.00110472	P62993,P22681,Q13094	P22681,P62993
corum_2534	Cbl-SLP-76-Grb2 complex, Fc receptor gamma-R1 stimulated	hsa-miR-1288	1.87414e-05	0.000281121	P62993,P22681,Q13094	P62993,P22681
corum_2534	Cbl-SLP-76-Grb2 complex, Fc receptor gamma-R1 stimulated	hsa-miR-1269	4.24192e-05	0.000593869	P62993,P22681,Q13094	P22681,P62993
corum_3084	CCND1-CDK4 complex	hsa-miR-545	0.000699924	0.00209977	P11802,P24385	P11802,P24385
corum_3087	CCND1-CDK6 complex	hsa-miR-15a	0.00233174	0.0186539	Q00534,P24385	P24385,Q00534
corum_3087	CCND1-CDK6 complex	hsa-miR-15b	0.00233174	0.0186539	Q00534,P24385	P24385,Q00534
corum_3087	CCND1-CDK6 complex	hsa-miR-16	0.00233174	0.0186539	Q00534,P24385	P24385,Q00534
corum_3087	CCND1-CDK6 complex	hsa-miR-195	0.00233174	0.0186539	Q00534,P24385	P24385,Q00534
corum_3087	CCND1-CDK6 complex	hsa-miR-424	0.00233174	0.0186539	Q00534,P24385	P24385,Q00534
corum_3087	CCND1-CDK6 complex	hsa-miR-497	0.00233174	0.0186539	Q00534,P24385	P24385,Q00534
corum_3087	CCND1-CDK6 complex	hsa-miR-646	0.000860641	0.0101506	Q00534,P24385	Q00534,P24385
corum_3087	CCND1-CDK6 complex	hsa-miR-875-3p	0.00047995	0.00815915	Q00534,P24385	Q00534,P24385
corum_3087	CCND1-CDK6 complex	hsa-miR-1	0.000845879	0.0101506	Q00534,P24385	P24385,Q00534
corum_3087	CCND1-CDK6 complex	hsa-miR-206	0.000845879	0.0101506	Q00534,P24385	P24385,Q00534
corum_3087	CCND1-CDK6 complex	hsa-miR-613	0.000845879	0.0101506	Q00534,P24385	P24385,Q00534
corum_3087	CCND1-CDK6 complex	hsa-miR-34a	0.000539248	0.00862797	Q00534,P24385	Q00534,P24385
corum_3087	CCND1-CDK6 complex	hsa-miR-34c-5p	0.000539248	0.00862797	Q00534,P24385	Q00534,P24385
corum_3087	CCND1-CDK6 complex	hsa-miR-449a	0.000539248	0.00862797	Q00534,P24385	Q00534,P24385
corum_3087	CCND1-CDK6 complex	hsa-miR-449b	0.000539248	0.00862797	Q00534,P24385	Q00534,P24385
corum_3087	CCND1-CDK6 complex	hsa-miR-33a	0.000171985	0.00326772	Q00534,P24385	Q00534,P24385
corum_3087	CCND1-CDK6 complex	hsa-miR-33b	0.000171985	0.00326772	Q00534,P24385	Q00534,P24385
corum_3085	CCND2-CDK4 complex	hsa-miR-198	7.16546e-05	0.000214964	P30279,P11802	P11802,P30279
corum_3088	CCND2-CDK6 complex	hsa-miR-186	0.000686618	0.0185387	P30279,Q00534	Q00534,P30279
corum_3088	CCND2-CDK6 complex	hsa-miR-320a	0.000710661	0.0185387	P30279,Q00534	Q00534,P30279
corum_3088	CCND2-CDK6 complex	hsa-miR-320b	0.000710661	0.0185387	P30279,Q00534	Q00534,P30279
corum_3088	CCND2-CDK6 complex	hsa-miR-320c	0.000710661	0.0185387	P30279,Q00534	Q00534,P30279
corum_3088	CCND2-CDK6 complex	hsa-miR-320d	0.000710661	0.0185387	P30279,Q00534	Q00534,P30279
corum_3088	CCND2-CDK6 complex	hsa-miR-141	0.000702601	0.0185387	P30279,Q00534	P30279,Q00534
corum_3088	CCND2-CDK6 complex	hsa-miR-200a	0.000702601	0.0185387	P30279,Q00534	P30279,Q00534
corum_3088	CCND2-CDK6 complex	hsa-miR-29a	0.00177431	0.0211896	P30279,Q00534	Q00534,P30279
corum_3088	CCND2-CDK6 complex	hsa-miR-29b	0.00177431	0.0211896	P30279,Q00534	Q00534,P30279
corum_3088	CCND2-CDK6 complex	hsa-miR-29c	0.00177431	0.0211896	P30279,Q00534	Q00534,P30279
corum_3088	CCND2-CDK6 complex	hsa-miR-15a	0.00233174	0.0211896	P30279,Q00534	P30279,Q00534
corum_3088	CCND2-CDK6 complex	hsa-miR-15b	0.00233174	0.0211896	P30279,Q00534	P30279,Q00534
corum_3088	CCND2-CDK6 complex	hsa-miR-16	0.00233174	0.0211896	P30279,Q00534	P30279,Q00534
corum_3088	CCND2-CDK6 complex	hsa-miR-195	0.00233174	0.0211896	P30279,Q00534	P30279,Q00534
corum_3088	CCND2-CDK6 complex	hsa-miR-424	0.00233174	0.0211896	P30279,Q00534	P30279,Q00534
corum_3088	CCND2-CDK6 complex	hsa-miR-497	0.00233174	0.0211896	P30279,Q00534	P30279,Q00534
corum_3088	CCND2-CDK6 complex	hsa-miR-646	0.000860641	0.0185387	P30279,Q00534	P30279,Q00534
corum_3088	CCND2-CDK6 complex	hsa-miR-494	0.000320959	0.00898686	P30279,Q00534	Q00534,P30279
corum_3088	CCND2-CDK6 complex	hsa-miR-1	0.000845879	0.0185387	P30279,Q00534	P30279,Q00534
corum_3088	CCND2-CDK6 complex	hsa-miR-206	0.000845879	0.0185387	P30279,Q00534	P30279,Q00534
corum_3088	CCND2-CDK6 complex	hsa-miR-613	0.000845879	0.0185387	P30279,Q00534	P30279,Q00534
corum_3088	CCND2-CDK6 complex	hsa-miR-1297	0.00103145	0.0185387	P30279,Q00534	Q00534,P30279
corum_3088	CCND2-CDK6 complex	hsa-miR-26a	0.00103145	0.0185387	P30279,Q00534	Q00534,P30279
corum_3088	CCND2-CDK6 complex	hsa-miR-26b	0.00103145	0.0185387	P30279,Q00534	Q00534,P30279
corum_3088	CCND2-CDK6 complex	hsa-miR-145	0.000689269	0.0185387	P30279,Q00534	Q00534,P30279
corum_3088	CCND2-CDK6 complex	hsa-miR-182	0.0017658	0.0211896	P30279,Q00534	Q00534,P30279
corum_3089	CCND3-CDK6 complex	hsa-miR-15a	0.00233174	0.0186539	Q00534,P30281	P30281,Q00534
corum_3089	CCND3-CDK6 complex	hsa-miR-15b	0.00233174	0.0186539	Q00534,P30281	P30281,Q00534
corum_3089	CCND3-CDK6 complex	hsa-miR-16	0.00233174	0.0186539	Q00534,P30281	P30281,Q00534
corum_3089	CCND3-CDK6 complex	hsa-miR-195	0.00233174	0.0186539	Q00534,P30281	P30281,Q00534
corum_3089	CCND3-CDK6 complex	hsa-miR-424	0.00233174	0.0186539	Q00534,P30281	P30281,Q00534
corum_3089	CCND3-CDK6 complex	hsa-miR-497	0.00233174	0.0186539	Q00534,P30281	P30281,Q00534
corum_3089	CCND3-CDK6 complex	hsa-miR-646	0.000860641	0.00816738	Q00534,P30281	Q00534,P30281
corum_3089	CCND3-CDK6 complex	hsa-miR-330-3p	0.000816738	0.00816738	Q00534,P30281	P30281,Q00534
corum_3089	CCND3-CDK6 complex	hsa-miR-138	0.000367825	0.00404607	Q00534,P30281	P30281,Q00534
corum_142	CD147-gamma-secretase complex (APH-1a, PS-1, PEN-2, NCT variant)	hsa-miR-922	0.00355802	0.0106741	Q9NZ42,Q96BI3,Q92542,P49768,P35613	Q96BI3,Q9NZ42
corum_1183	CDC5L complex	hsa-miR-520d-5p	0.000154425	0.0152881	P15884,P62316,P62314,P11388,Q9P013,Q8IYB3,Q07955,Q01130,Q14204,P38159,Q15427,P23246,P11142,Q7L1Q6,Q9UPN6,P78527,Q12905,P62318,Q9UMS4,A8K8P3,Q99459,Q13435,P62136,O75934,O43660,Q6P2S3,O15297,P09661,P09012,O75533	P15884,Q01130,Q07955,Q7L1Q6,P11388,Q9UPN6,P09661,Q13435,Q9UMS4
corum_1183	CDC5L complex	hsa-miR-524-5p	0.000154425	0.0152881	P15884,P62316,P62314,P11388,Q9P013,Q8IYB3,Q07955,Q01130,Q14204,P38159,Q15427,P23246,P11142,Q7L1Q6,Q9UPN6,P78527,Q12905,P62318,Q9UMS4,A8K8P3,Q99459,Q13435,P62136,O75934,O43660,Q6P2S3,O15297,P09661,P09012,O75533	P15884,Q01130,Q07955,Q7L1Q6,P11388,Q9UPN6,P09661,Q13435,Q9UMS4
corum_947	CDC7-DBF7 complex	hsa-miR-30a	0.00292132	0.0204493	Q9UBU7,O00311	O00311,Q9UBU7
corum_947	CDC7-DBF7 complex	hsa-miR-30b	0.00292132	0.0204493	Q9UBU7,O00311	O00311,Q9UBU7
corum_947	CDC7-DBF7 complex	hsa-miR-30c	0.00292132	0.0204493	Q9UBU7,O00311	O00311,Q9UBU7
corum_947	CDC7-DBF7 complex	hsa-miR-30d	0.00292132	0.0204493	Q9UBU7,O00311	O00311,Q9UBU7
corum_947	CDC7-DBF7 complex	hsa-miR-30e	0.00292132	0.0204493	Q9UBU7,O00311	O00311,Q9UBU7
corum_1856	CDCA5-PDS5A-RAD21-SMC1A-PDS5B-SMC3 complex	hsa-miR-129-3p	0.00292299	0.0116919	Q9NTI5,O60216,Q96FF9,Q8NG14,Q9UQE7,Q14683	Q96FF9,Q14683
corum_1856	CDCA5-PDS5A-RAD21-SMC1A-PDS5B-SMC3 complex	hsa-miR-433	0.00158899	0.00794495	Q9NTI5,O60216,Q96FF9,Q8NG14,Q9UQE7,Q14683	Q14683,O60216
corum_311	Cell cycle kinase complex CDK2	hsa-miR-1237	0.000450741	0.0153252	P24385,P24941,P38936,P12004	P24385,P24941
corum_929	CEN complex	hsa-miR-519a	0.00033936	0.0346148	P35226,Q16531,Q6T4P5,Q9BS16,P11142,Q08945,Q86V19,Q8N1F7,Q9NSP4,Q9BZH6,Q8NEM2,Q92620,Q5T200,Q15007,Q69YN4,Q96T23,Q71F23,Q92674,P11021,Q9H3R5,Q8N0S6,Q9HC52,Q99496,Q9Y5B9,O60264,Q03188,Q53SF7,Q96JP5,P07199,Q13185,Q9BU64,Q13619,P49450,Q6IAT5,Q9BXP5,Q9H0H5,Q02241	Q9BU64,P11142,Q02241,Q96JP5,Q9H0H5,Q99496,Q53SF7
corum_929	CEN complex	hsa-miR-519b-3p	0.00033936	0.0346148	P35226,Q16531,Q6T4P5,Q9BS16,P11142,Q08945,Q86V19,Q8N1F7,Q9NSP4,Q9BZH6,Q8NEM2,Q92620,Q5T200,Q15007,Q69YN4,Q96T23,Q71F23,Q92674,P11021,Q9H3R5,Q8N0S6,Q9HC52,Q99496,Q9Y5B9,O60264,Q03188,Q53SF7,Q96JP5,P07199,Q13185,Q9BU64,Q13619,P49450,Q6IAT5,Q9BXP5,Q9H0H5,Q02241	Q9BU64,P11142,Q02241,Q96JP5,Q9H0H5,Q99496,Q53SF7
corum_929	CEN complex	hsa-miR-519c-3p	0.00033936	0.0346148	P35226,Q16531,Q6T4P5,Q9BS16,P11142,Q08945,Q86V19,Q8N1F7,Q9NSP4,Q9BZH6,Q8NEM2,Q92620,Q5T200,Q15007,Q69YN4,Q96T23,Q71F23,Q92674,P11021,Q9H3R5,Q8N0S6,Q9HC52,Q99496,Q9Y5B9,O60264,Q03188,Q53SF7,Q96JP5,P07199,Q13185,Q9BU64,Q13619,P49450,Q6IAT5,Q9BXP5,Q9H0H5,Q02241	Q9BU64,P11142,Q02241,Q96JP5,Q9H0H5,Q99496,Q53SF7
corum_917	CERF complex (CECR2-containing remodeling factor complex)	hsa-miR-655	0.000788108	0.00236432	Q9BXF3,P28370	Q9BXF3,P28370
corum_2100	CHUK-IKBKB-MAP3K14	hsa-miR-520g	0.00122451	0.00489804	O14920,O15111,Q99558	O15111,Q99558
corum_2100	CHUK-IKBKB-MAP3K14	hsa-miR-520h	0.00122451	0.00489804	O14920,O15111,Q99558	O15111,Q99558
corum_2480	CIN85 complex (CIN85, CRK, BCAR1, CBL, PIK3R1, GRB2, SOS1)	hsa-miR-320a	0.000610249	0.0357805	Q07889,P62993,Q96HJ0,P22681,P56945,Q96B97,P27986	P22681,P62993,P27986
corum_2480	CIN85 complex (CIN85, CRK, BCAR1, CBL, PIK3R1, GRB2, SOS1)	hsa-miR-320b	0.000610249	0.0357805	Q07889,P62993,Q96HJ0,P22681,P56945,Q96B97,P27986	P22681,P62993,P27986
corum_2480	CIN85 complex (CIN85, CRK, BCAR1, CBL, PIK3R1, GRB2, SOS1)	hsa-miR-320c	0.000610249	0.0357805	Q07889,P62993,Q96HJ0,P22681,P56945,Q96B97,P27986	P22681,P62993,P27986
corum_2480	CIN85 complex (CIN85, CRK, BCAR1, CBL, PIK3R1, GRB2, SOS1)	hsa-miR-320d	0.000610249	0.0357805	Q07889,P62993,Q96HJ0,P22681,P56945,Q96B97,P27986	P22681,P62993,P27986
corum_2480	CIN85 complex (CIN85, CRK, BCAR1, CBL, PIK3R1, GRB2, SOS1)	hsa-miR-124	0.000531655	0.0340259	Q07889,P62993,Q96HJ0,P22681,P56945,Q96B97,P27986	Q07889,P22681,P62993,Q96B97
corum_2480	CIN85 complex (CIN85, CRK, BCAR1, CBL, PIK3R1, GRB2, SOS1)	hsa-miR-506	0.000531655	0.0340259	Q07889,P62993,Q96HJ0,P22681,P56945,Q96B97,P27986	Q07889,P22681,P62993,Q96B97
corum_2480	CIN85 complex (CIN85, CRK, BCAR1, CBL, PIK3R1, GRB2, SOS1)	hsa-miR-656	0.000617033	0.0357805	Q07889,P62993,Q96HJ0,P22681,P56945,Q96B97,P27986	Q07889,P22681,P27986
corum_2480	CIN85 complex (CIN85, CRK, BCAR1, CBL, PIK3R1, GRB2, SOS1)	hsa-miR-545	0.000596826	0.0357805	Q07889,P62993,Q96HJ0,P22681,P56945,Q96B97,P27986	P22681,P27986,P62993
corum_2480	CIN85 complex (CIN85, CRK, BCAR1, CBL, PIK3R1, GRB2, SOS1)	hsa-miR-378	0.000586565	0.0357805	Q07889,P62993,Q96HJ0,P22681,P56945,Q96B97,P27986	P22681,P62993
corum_2480	CIN85 complex (CIN85, CRK, BCAR1, CBL, PIK3R1, GRB2, SOS1)	hsa-miR-422a	0.000586565	0.0357805	Q07889,P62993,Q96HJ0,P22681,P56945,Q96B97,P27986	P22681,P62993
corum_2480	CIN85 complex (CIN85, CRK, BCAR1, CBL, PIK3R1, GRB2, SOS1)	hsa-miR-1288	0.000130344	0.00860268	Q07889,P62993,Q96HJ0,P22681,P56945,Q96B97,P27986	P62993,P22681
corum_2480	CIN85 complex (CIN85, CRK, BCAR1, CBL, PIK3R1, GRB2, SOS1)	hsa-miR-155	8.53674e-05	0.00580498	Q07889,P62993,Q96HJ0,P22681,P56945,Q96B97,P27986	P22681,Q07889,P27986
corum_2480	CIN85 complex (CIN85, CRK, BCAR1, CBL, PIK3R1, GRB2, SOS1)	hsa-miR-448	0.000570558	0.0353746	Q07889,P62993,Q96HJ0,P22681,P56945,Q96B97,P27986	P27986,Q96B97,P62993
corum_2480	CIN85 complex (CIN85, CRK, BCAR1, CBL, PIK3R1, GRB2, SOS1)	hsa-miR-1269	0.000294026	0.0191117	Q07889,P62993,Q96HJ0,P22681,P56945,Q96B97,P27986	P22681,P62993
corum_2480	CIN85 complex (CIN85, CRK, BCAR1, CBL, PIK3R1, GRB2, SOS1)	hsa-miR-182	9.80941e-05	0.0065723	Q07889,P62993,Q96HJ0,P22681,P56945,Q96B97,P27986	P27986,Q96B97,P62993,Q07889
corum_2480	CIN85 complex (CIN85, CRK, BCAR1, CBL, PIK3R1, GRB2, SOS1)	hsa-miR-1271	7.50926e-05	0.00525648	Q07889,P62993,Q96HJ0,P22681,P56945,Q96B97,P27986	Q96B97,P27986,P62993,Q07889
corum_2480	CIN85 complex (CIN85, CRK, BCAR1, CBL, PIK3R1, GRB2, SOS1)	hsa-miR-96	7.50926e-05	0.00525648	Q07889,P62993,Q96HJ0,P22681,P56945,Q96B97,P27986	Q96B97,P27986,P62993,Q07889
corum_3175	CIN85-c-CBL complex	hsa-miR-124	0.00422705	0.0169082	P22681,Q96B97	P22681,Q96B97
corum_3175	CIN85-c-CBL complex	hsa-miR-506	0.00422705	0.0169082	P22681,Q96B97	P22681,Q96B97
corum_3551	COG1-COG8-COG2-COG3-COG4 subcomplex	hsa-miR-338-5p	0.00860873	0.0258262	Q9H9E3,Q96MW5,Q96JB2,Q8WTW3,Q14746	Q14746,Q96JB2
corum_3544	COG2-COG3-COG4 subcomplex	hsa-miR-338-5p	0.00268932	0.00806796	Q9H9E3,Q96JB2,Q14746	Q14746,Q96JB2
corum_164	Cohesin-SA1 complex	hsa-miR-433	0.00064445	0.00193335	O60216,Q8WVM7,Q9UQE7,Q14683	Q14683,O60216
corum_165	Cohesin-SA1 complex	hsa-miR-433	0.00064445	0.00193335	O60216,Q8WVM7,Q9UQE7,Q14683	Q14683,O60216
corum_163	Cohesin-SA2 complex	hsa-miR-320a	0.00411433	0.0288003	O60216,Q8N3U4,Q9UQE7,Q14683	Q8N3U4,O60216
corum_163	Cohesin-SA2 complex	hsa-miR-320b	0.00411433	0.0288003	O60216,Q8N3U4,Q9UQE7,Q14683	Q8N3U4,O60216
corum_163	Cohesin-SA2 complex	hsa-miR-320c	0.00411433	0.0288003	O60216,Q8N3U4,Q9UQE7,Q14683	Q8N3U4,O60216
corum_163	Cohesin-SA2 complex	hsa-miR-320d	0.00411433	0.0288003	O60216,Q8N3U4,Q9UQE7,Q14683	Q8N3U4,O60216
corum_163	Cohesin-SA2 complex	hsa-miR-590-3p	0.0088964	0.0288003	O60216,Q8N3U4,Q9UQE7,Q14683	Q8N3U4,O60216
corum_163	Cohesin-SA2 complex	hsa-miR-433	0.00064445	0.00580005	O60216,Q8N3U4,Q9UQE7,Q14683	Q14683,O60216
corum_163	Cohesin-SA2 complex	hsa-miR-544	0.00170621	0.0136497	O60216,Q8N3U4,Q9UQE7,Q14683	Q14683,Q8N3U4
corum_166	Cohesin-SA2 complex	hsa-miR-320a	0.00411433	0.0288003	O60216,Q8N3U4,Q9UQE7,Q14683	Q8N3U4,O60216
corum_166	Cohesin-SA2 complex	hsa-miR-320b	0.00411433	0.0288003	O60216,Q8N3U4,Q9UQE7,Q14683	Q8N3U4,O60216
corum_166	Cohesin-SA2 complex	hsa-miR-320c	0.00411433	0.0288003	O60216,Q8N3U4,Q9UQE7,Q14683	Q8N3U4,O60216
corum_166	Cohesin-SA2 complex	hsa-miR-320d	0.00411433	0.0288003	O60216,Q8N3U4,Q9UQE7,Q14683	Q8N3U4,O60216
corum_166	Cohesin-SA2 complex	hsa-miR-590-3p	0.0088964	0.0288003	O60216,Q8N3U4,Q9UQE7,Q14683	Q8N3U4,O60216
corum_166	Cohesin-SA2 complex	hsa-miR-433	0.00064445	0.00580005	O60216,Q8N3U4,Q9UQE7,Q14683	Q14683,O60216
corum_166	Cohesin-SA2 complex	hsa-miR-544	0.00170621	0.0136497	O60216,Q8N3U4,Q9UQE7,Q14683	Q14683,Q8N3U4
corum_2174	COP9 signalosome complex	hsa-miR-1297	0.0024012	0.0264132	Q9UBW8,Q9H9Q2,Q9UNS2,Q7L5N1,Q99627,Q9BT78,P61201,Q13098,Q92905	P61201,Q9H9Q2,Q7L5N1
corum_2174	COP9 signalosome complex	hsa-miR-26a	0.0024012	0.0264132	Q9UBW8,Q9H9Q2,Q9UNS2,Q7L5N1,Q99627,Q9BT78,P61201,Q13098,Q92905	P61201,Q9H9Q2,Q7L5N1
corum_2174	COP9 signalosome complex	hsa-miR-26b	0.0024012	0.0264132	Q9UBW8,Q9H9Q2,Q9UNS2,Q7L5N1,Q99627,Q9BT78,P61201,Q13098,Q92905	P61201,Q9H9Q2,Q7L5N1
corum_620	CoREST-HDAC complex	hsa-miR-425	0.000701849	0.0350925	Q92769,O60341,Q9P0W2,Q13547,Q96BD5,O75362,Q9UKL0	Q9UKL0,Q96BD5
corum_620	CoREST-HDAC complex	hsa-miR-374a	0.000389496	0.0210328	Q92769,O60341,Q9P0W2,Q13547,Q96BD5,O75362,Q9UKL0	O75362,Q9UKL0,Q96BD5
corum_620	CoREST-HDAC complex	hsa-miR-374b	0.000389496	0.0210328	Q92769,O60341,Q9P0W2,Q13547,Q96BD5,O75362,Q9UKL0	O75362,Q9UKL0,Q96BD5
corum_620	CoREST-HDAC complex	hsa-miR-153	0.00067307	0.0343266	Q92769,O60341,Q9P0W2,Q13547,Q96BD5,O75362,Q9UKL0	Q9UKL0,O75362,Q96BD5
corum_620	CoREST-HDAC complex	hsa-miR-448	0.000570558	0.029669	Q92769,O60341,Q9P0W2,Q13547,Q96BD5,O75362,Q9UKL0	Q9UKL0,O75362,Q96BD5
corum_620	CoREST-HDAC complex	hsa-miR-129-5p	0.000176066	0.00968362	Q92769,O60341,Q9P0W2,Q13547,Q96BD5,O75362,Q9UKL0	Q92769,Q9UKL0,Q96BD5
corum_1233	CoREST-HDAC2 complex	hsa-miR-570	0.00116884	0.00350651	Q92769,Q9UKL0	Q92769,Q9UKL0
corum_1233	CoREST-HDAC2 complex	hsa-miR-129-5p	0.000304869	0.00121948	Q92769,Q9UKL0	Q92769,Q9UKL0
corum_3749	CREBBP-SMAD2 hexameric complex	hsa-miR-548d-3p	0.00101529	0.0101529	Q15796,Q92793	Q92793,Q15796
corum_3749	CREBBP-SMAD2 hexameric complex	hsa-miR-548c-3p	0.00420736	0.0126221	Q15796,Q92793	Q15796,Q92793
corum_3749	CREBBP-SMAD2 hexameric complex	hsa-miR-582-3p	2.32923e-05	0.000349385	Q15796,Q92793	Q92793,Q15796
corum_3749	CREBBP-SMAD2 hexameric complex	hsa-miR-1264	0.000160262	0.00224367	Q15796,Q92793	Q15796,Q92793
corum_3749	CREBBP-SMAD2 hexameric complex	hsa-miR-200b	0.00158789	0.0125106	Q15796,Q92793	Q15796,Q92793
corum_3749	CREBBP-SMAD2 hexameric complex	hsa-miR-200c	0.00158789	0.0125106	Q15796,Q92793	Q15796,Q92793
corum_3749	CREBBP-SMAD2 hexameric complex	hsa-miR-429	0.00158789	0.0125106	Q15796,Q92793	Q15796,Q92793
corum_3749	CREBBP-SMAD2 hexameric complex	hsa-miR-590-3p	0.00156382	0.0125106	Q15796,Q92793	Q15796,Q92793
corum_3749	CREBBP-SMAD2 hexameric complex	hsa-miR-410	0.000436685	0.00524022	Q15796,Q92793	Q15796,Q92793
corum_3749	CREBBP-SMAD2 hexameric complex	hsa-miR-656	0.00071606	0.00787666	Q15796,Q92793	Q15796,Q92793
corum_3749	CREBBP-SMAD2 hexameric complex	hsa-miR-942	0.000185496	0.00241145	Q15796,Q92793	Q92793,Q15796
corum_3749	CREBBP-SMAD2 hexameric complex	hsa-miR-570	0.00116884	0.0105195	Q15796,Q92793	Q15796,Q92793
corum_3749	CREBBP-SMAD2 hexameric complex	hsa-miR-340	0.00231225	0.0125106	Q15796,Q92793	Q15796,Q92793
corum_3753	CREBBP-SMAD2-SMAD4 pentameric complex	hsa-miR-548d-3p	0.0029813	0.0497712	Q15796,Q13485,Q92793	Q92793,Q15796
corum_3753	CREBBP-SMAD2-SMAD4 pentameric complex	hsa-miR-548n	0.00278803	0.0497712	Q15796,Q13485,Q92793	Q13485,Q15796
corum_3753	CREBBP-SMAD2-SMAD4 pentameric complex	hsa-miR-582-3p	6.96557e-05	0.0025076	Q15796,Q13485,Q92793	Q92793,Q15796
corum_3753	CREBBP-SMAD2-SMAD4 pentameric complex	hsa-miR-1264	2.01685e-06	8.26908e-05	Q15796,Q13485,Q92793	Q15796,Q13485,Q92793
corum_3753	CREBBP-SMAD2-SMAD4 pentameric complex	hsa-miR-200b	0.00463736	0.0497712	Q15796,Q13485,Q92793	Q15796,Q92793
corum_3753	CREBBP-SMAD2-SMAD4 pentameric complex	hsa-miR-200c	0.00463736	0.0497712	Q15796,Q13485,Q92793	Q15796,Q92793
corum_3753	CREBBP-SMAD2-SMAD4 pentameric complex	hsa-miR-429	0.00463736	0.0497712	Q15796,Q13485,Q92793	Q15796,Q92793
corum_3753	CREBBP-SMAD2-SMAD4 pentameric complex	hsa-miR-590-3p	6.17276e-05	0.00234565	Q15796,Q13485,Q92793	Q13485,Q15796,Q92793
corum_3753	CREBBP-SMAD2-SMAD4 pentameric complex	hsa-miR-142-5p	0.00213372	0.0464192	Q15796,Q13485,Q92793	Q15796,Q13485
corum_3753	CREBBP-SMAD2-SMAD4 pentameric complex	hsa-miR-300	0.00300004	0.0497712	Q15796,Q13485,Q92793	Q92793,Q13485
corum_3753	CREBBP-SMAD2-SMAD4 pentameric complex	hsa-miR-381	0.00300004	0.0497712	Q15796,Q13485,Q92793	Q92793,Q13485
corum_3753	CREBBP-SMAD2-SMAD4 pentameric complex	hsa-miR-410	0.00129187	0.029713	Q15796,Q13485,Q92793	Q15796,Q92793
corum_3753	CREBBP-SMAD2-SMAD4 pentameric complex	hsa-miR-656	0.00210996	0.0464192	Q15796,Q13485,Q92793	Q15796,Q92793
corum_3753	CREBBP-SMAD2-SMAD4 pentameric complex	hsa-miR-1279	0.000174968	0.00488589	Q15796,Q13485,Q92793	Q15796,Q13485
corum_3753	CREBBP-SMAD2-SMAD4 pentameric complex	hsa-miR-125a-5p	0.00267156	0.0497712	Q15796,Q13485,Q92793	Q15796,Q13485
corum_3753	CREBBP-SMAD2-SMAD4 pentameric complex	hsa-miR-125b	0.00267156	0.0497712	Q15796,Q13485,Q92793	Q15796,Q13485
corum_3753	CREBBP-SMAD2-SMAD4 pentameric complex	hsa-miR-1284	0.000657961	0.017107	Q15796,Q13485,Q92793	Q13485,Q92793
corum_3753	CREBBP-SMAD2-SMAD4 pentameric complex	hsa-miR-942	2.51253e-06	0.000100501	Q15796,Q13485,Q92793	Q92793,Q15796,Q13485
corum_3753	CREBBP-SMAD2-SMAD4 pentameric complex	hsa-miR-570	3.98749e-05	0.00155512	Q15796,Q13485,Q92793	Q15796,Q92793,Q13485
corum_3753	CREBBP-SMAD2-SMAD4 pentameric complex	hsa-miR-190	0.000103585	0.00362548	Q15796,Q13485,Q92793	Q15796,Q13485
corum_3753	CREBBP-SMAD2-SMAD4 pentameric complex	hsa-miR-190b	0.000103585	0.00362548	Q15796,Q13485,Q92793	Q15796,Q13485
corum_3753	CREBBP-SMAD2-SMAD4 pentameric complex	hsa-miR-298	0.000703163	0.0175791	Q15796,Q13485,Q92793	Q13485,Q15796
corum_3753	CREBBP-SMAD2-SMAD4 pentameric complex	hsa-miR-1	0.00248856	0.0497712	Q15796,Q13485,Q92793	Q13485,Q15796
corum_3753	CREBBP-SMAD2-SMAD4 pentameric complex	hsa-miR-206	0.00248856	0.0497712	Q15796,Q13485,Q92793	Q13485,Q15796
corum_3753	CREBBP-SMAD2-SMAD4 pentameric complex	hsa-miR-613	0.00248856	0.0497712	Q15796,Q13485,Q92793	Q13485,Q15796
corum_3753	CREBBP-SMAD2-SMAD4 pentameric complex	hsa-miR-340	0.00011102	0.00366366	Q15796,Q13485,Q92793	Q15796,Q13485,Q92793
corum_3753	CREBBP-SMAD2-SMAD4 pentameric complex	hsa-miR-1297	0.00302825	0.0497712	Q15796,Q13485,Q92793	Q92793,Q13485
corum_3753	CREBBP-SMAD2-SMAD4 pentameric complex	hsa-miR-26a	0.00302825	0.0497712	Q15796,Q13485,Q92793	Q92793,Q13485
corum_3753	CREBBP-SMAD2-SMAD4 pentameric complex	hsa-miR-26b	0.00302825	0.0497712	Q15796,Q13485,Q92793	Q92793,Q13485
corum_3753	CREBBP-SMAD2-SMAD4 pentameric complex	hsa-miR-518d-5p	0.000152684	0.00488589	Q15796,Q13485,Q92793	Q13485,Q15796
corum_3753	CREBBP-SMAD2-SMAD4 pentameric complex	hsa-miR-519b-5p	0.000152684	0.00488589	Q15796,Q13485,Q92793	Q13485,Q15796
corum_3753	CREBBP-SMAD2-SMAD4 pentameric complex	hsa-miR-519c-5p	0.000152684	0.00488589	Q15796,Q13485,Q92793	Q13485,Q15796
corum_3753	CREBBP-SMAD2-SMAD4 pentameric complex	hsa-miR-520c-5p	0.000152684	0.00488589	Q15796,Q13485,Q92793	Q13485,Q15796
corum_3753	CREBBP-SMAD2-SMAD4 pentameric complex	hsa-miR-526a	0.000152684	0.00488589	Q15796,Q13485,Q92793	Q13485,Q15796
corum_3753	CREBBP-SMAD2-SMAD4 pentameric complex	hsa-miR-632	6.25632e-05	0.00234565	Q15796,Q13485,Q92793	Q13485,Q92793
corum_3753	CREBBP-SMAD2-SMAD4 pentameric complex	hsa-miR-498	0.000978286	0.0234789	Q15796,Q13485,Q92793	Q92793,Q13485
corum_3750	CREBBP-SMAD3 hexameric complex	hsa-miR-548c-3p	0.00420736	0.0210368	Q92793,P84022	P84022,Q92793
corum_3750	CREBBP-SMAD3 hexameric complex	hsa-miR-1284	0.000221507	0.00132904	Q92793,P84022	Q92793,P84022
corum_3750	CREBBP-SMAD3 hexameric complex	hsa-miR-520d-5p	0.00496655	0.0210368	Q92793,P84022	P84022,Q92793
corum_3750	CREBBP-SMAD3 hexameric complex	hsa-miR-524-5p	0.00496655	0.0210368	Q92793,P84022	P84022,Q92793
corum_3754	CREBBP-SMAD3-SMAD4 pentameric complex	hsa-miR-548c-3p	0.0120769	0.0362306	Q13485,Q92793,P84022	P84022,Q92793
corum_3754	CREBBP-SMAD3-SMAD4 pentameric complex	hsa-miR-1264	0.000476754	0.00810481	Q13485,Q92793,P84022	Q13485,Q92793
corum_3754	CREBBP-SMAD3-SMAD4 pentameric complex	hsa-miR-590-3p	0.004568	0.0330004	Q13485,Q92793,P84022	Q13485,Q92793
corum_3754	CREBBP-SMAD3-SMAD4 pentameric complex	hsa-miR-300	0.00300004	0.0330004	Q13485,Q92793,P84022	Q92793,Q13485
corum_3754	CREBBP-SMAD3-SMAD4 pentameric complex	hsa-miR-381	0.00300004	0.0330004	Q13485,Q92793,P84022	Q92793,Q13485
corum_3754	CREBBP-SMAD3-SMAD4 pentameric complex	hsa-miR-545	0.00206284	0.0264123	Q13485,Q92793,P84022	Q13485,P84022
corum_3754	CREBBP-SMAD3-SMAD4 pentameric complex	hsa-miR-922	0.00109513	0.0153318	Q13485,Q92793,P84022	P84022,Q13485
corum_3754	CREBBP-SMAD3-SMAD4 pentameric complex	hsa-miR-1284	3.28018e-06	7.21639e-05	Q13485,Q92793,P84022	Q13485,Q92793,P84022
corum_3754	CREBBP-SMAD3-SMAD4 pentameric complex	hsa-miR-942	0.000551462	0.0088234	Q13485,Q92793,P84022	Q92793,Q13485
corum_3754	CREBBP-SMAD3-SMAD4 pentameric complex	hsa-miR-570	0.00342676	0.0330004	Q13485,Q92793,P84022	Q92793,Q13485
corum_3754	CREBBP-SMAD3-SMAD4 pentameric complex	hsa-miR-346	5.71625e-05	0.00120041	Q13485,Q92793,P84022	Q13485,P84022
corum_3754	CREBBP-SMAD3-SMAD4 pentameric complex	hsa-miR-520d-5p	0.000349662	0.00664357	Q13485,Q92793,P84022	P84022,Q92793,Q13485
corum_3754	CREBBP-SMAD3-SMAD4 pentameric complex	hsa-miR-524-5p	0.000349662	0.00664357	Q13485,Q92793,P84022	P84022,Q92793,Q13485
corum_3754	CREBBP-SMAD3-SMAD4 pentameric complex	hsa-miR-340	0.00671472	0.0330004	Q13485,Q92793,P84022	Q13485,Q92793
corum_3754	CREBBP-SMAD3-SMAD4 pentameric complex	hsa-miR-1297	0.00302825	0.0330004	Q13485,Q92793,P84022	Q92793,Q13485
corum_3754	CREBBP-SMAD3-SMAD4 pentameric complex	hsa-miR-26a	0.00302825	0.0330004	Q13485,Q92793,P84022	Q92793,Q13485
corum_3754	CREBBP-SMAD3-SMAD4 pentameric complex	hsa-miR-26b	0.00302825	0.0330004	Q13485,Q92793,P84022	Q92793,Q13485
corum_3754	CREBBP-SMAD3-SMAD4 pentameric complex	hsa-miR-145	0.00203172	0.0264123	Q13485,Q92793,P84022	P84022,Q13485
corum_3754	CREBBP-SMAD3-SMAD4 pentameric complex	hsa-miR-632	6.25632e-05	0.00125126	Q13485,Q92793,P84022	Q13485,Q92793
corum_3754	CREBBP-SMAD3-SMAD4 pentameric complex	hsa-miR-498	0.000978286	0.0146743	Q13485,Q92793,P84022	Q92793,Q13485
corum_2476	CRKL-PDGFRA-CRK-RAPGEF1 complex	hsa-miR-452	0.000632113	0.017067	Q96HJ0,P16234,Q13905,P46109	P46109,Q13905
corum_2476	CRKL-PDGFRA-CRK-RAPGEF1 complex	hsa-miR-219-5p	0.00108495	0.0271239	Q96HJ0,P16234,Q13905,P46109	P16234,Q13905
corum_2476	CRKL-PDGFRA-CRK-RAPGEF1 complex	hsa-miR-569	0.00064445	0.017067	Q96HJ0,P16234,Q13905,P46109	P46109,P16234
corum_2511	CRKL-WIPF1-WAS complex	hsa-miR-655	0.00232019	0.0348029	O43516,P42768,P46109	O43516,P46109
corum_1176	CRM1-RAN-PHAX-CBC complex (cap binding complex)	hsa-miR-1	0.00797859	0.0398929	O14980,P17080,Q9H814,P52298,Q09161	Q9H814,Q09161
corum_1176	CRM1-RAN-PHAX-CBC complex (cap binding complex)	hsa-miR-206	0.00797859	0.0398929	O14980,P17080,Q9H814,P52298,Q09161	Q9H814,Q09161
corum_1176	CRM1-RAN-PHAX-CBC complex (cap binding complex)	hsa-miR-613	0.00797859	0.0398929	O14980,P17080,Q9H814,P52298,Q09161	Q9H814,Q09161
corum_642	CtBP complex	hsa-miR-548a-3p	3.20999e-07	5.10388e-05	Q13363,Q92766,Q9P2K3,P56545,O00257,Q9H9B1,Q9Y232,O60341,Q92618,O75362,P37275,Q9UKL0,Q92769,Q96JN0,Q96KQ7,Q13547,O60315	Q9Y232,Q9H9B1,Q13363,O75362,P56545,Q92769,Q92618
corum_642	CtBP complex	hsa-miR-548e	3.20999e-07	5.10388e-05	Q13363,Q92766,Q9P2K3,P56545,O00257,Q9H9B1,Q9Y232,O60341,Q92618,O75362,P37275,Q9UKL0,Q92769,Q96JN0,Q96KQ7,Q13547,O60315	Q9Y232,Q9H9B1,Q13363,O75362,P56545,Q92769,Q92618
corum_642	CtBP complex	hsa-miR-548f	3.20999e-07	5.10388e-05	Q13363,Q92766,Q9P2K3,P56545,O00257,Q9H9B1,Q9Y232,O60341,Q92618,O75362,P37275,Q9UKL0,Q92769,Q96JN0,Q96KQ7,Q13547,O60315	Q9Y232,Q9H9B1,Q13363,O75362,P56545,Q92769,Q92618
corum_642	CtBP complex	hsa-miR-548g	0.000172678	0.0244163	Q13363,Q92766,Q9P2K3,P56545,O00257,Q9H9B1,Q9Y232,O60341,Q92618,O75362,P37275,Q9UKL0,Q92769,Q96JN0,Q96KQ7,Q13547,O60315	Q9Y232,Q9H9B1,Q13363,Q92618
corum_642	CtBP complex	hsa-miR-200b	3.3449e-05	0.0050508	Q13363,Q92766,Q9P2K3,P56545,O00257,Q9H9B1,Q9Y232,O60341,Q92618,O75362,P37275,Q9UKL0,Q92769,Q96JN0,Q96KQ7,Q13547,O60315	O60315,P37275,Q9Y232,O75362,O00257,P56545
corum_642	CtBP complex	hsa-miR-200c	3.3449e-05	0.0050508	Q13363,Q92766,Q9P2K3,P56545,O00257,Q9H9B1,Q9Y232,O60341,Q92618,O75362,P37275,Q9UKL0,Q92769,Q96JN0,Q96KQ7,Q13547,O60315	O60315,P37275,Q9Y232,O75362,O00257,P56545
corum_642	CtBP complex	hsa-miR-429	3.3449e-05	0.0050508	Q13363,Q92766,Q9P2K3,P56545,O00257,Q9H9B1,Q9Y232,O60341,Q92618,O75362,P37275,Q9UKL0,Q92769,Q96JN0,Q96KQ7,Q13547,O60315	O60315,P37275,Q9Y232,O75362,O00257,P56545
corum_642	CtBP complex	hsa-miR-101	7.05139e-06	0.00108591	Q13363,Q92766,Q9P2K3,P56545,O00257,Q9H9B1,Q9Y232,O60341,Q92618,O75362,P37275,Q9UKL0,Q92769,Q96JN0,Q96KQ7,Q13547,O60315	Q9Y232,O75362,Q92766,O60315,O00257,P56545
corum_642	CtBP complex	hsa-miR-144	0.000157157	0.0226306	Q13363,Q92766,Q9P2K3,P56545,O00257,Q9H9B1,Q9Y232,O60341,Q92618,O75362,P37275,Q9UKL0,Q92769,Q96JN0,Q96KQ7,Q13547,O60315	O00257,O60315,Q92766,Q96JN0,P56545
corum_642	CtBP complex	hsa-miR-199a-3p	3.6178e-06	0.000564376	Q13363,Q92766,Q9P2K3,P56545,O00257,Q9H9B1,Q9Y232,O60341,Q92618,O75362,P37275,Q9UKL0,Q92769,Q96JN0,Q96KQ7,Q13547,O60315	O75362,P37275,Q92766,Q9UKL0,O60315
corum_642	CtBP complex	hsa-miR-199b-3p	3.6178e-06	0.000564376	Q13363,Q92766,Q9P2K3,P56545,O00257,Q9H9B1,Q9Y232,O60341,Q92618,O75362,P37275,Q9UKL0,Q92769,Q96JN0,Q96KQ7,Q13547,O60315	O75362,P37275,Q92766,Q9UKL0,O60315
corum_642	CtBP complex	hsa-miR-142-3p	4.88431e-05	0.00722877	Q13363,Q92766,Q9P2K3,P56545,O00257,Q9H9B1,Q9Y232,O60341,Q92618,O75362,P37275,Q9UKL0,Q92769,Q96JN0,Q96KQ7,Q13547,O60315	O75362,O60315,Q96JN0,P37275
corum_642	CtBP complex	hsa-miR-374a	3.03128e-05	0.00463787	Q13363,Q92766,Q9P2K3,P56545,O00257,Q9H9B1,Q9Y232,O60341,Q92618,O75362,P37275,Q9UKL0,Q92769,Q96JN0,Q96KQ7,Q13547,O60315	O75362,Q92618,O00257,O60315,Q9UKL0
corum_642	CtBP complex	hsa-miR-374b	3.03128e-05	0.00463787	Q13363,Q92766,Q9P2K3,P56545,O00257,Q9H9B1,Q9Y232,O60341,Q92618,O75362,P37275,Q9UKL0,Q92769,Q96JN0,Q96KQ7,Q13547,O60315	O75362,Q92618,O00257,O60315,Q9UKL0
corum_642	CtBP complex	hsa-miR-556-3p	5.04077e-05	0.00740993	Q13363,Q92766,Q9P2K3,P56545,O00257,Q9H9B1,Q9Y232,O60341,Q92618,O75362,P37275,Q9UKL0,Q92769,Q96JN0,Q96KQ7,Q13547,O60315	Q96KQ7,Q9UKL0,Q13547,Q92618
corum_642	CtBP complex	hsa-miR-485-3p	5.79066e-05	0.00839646	Q13363,Q92766,Q9P2K3,P56545,O00257,Q9H9B1,Q9Y232,O60341,Q92618,O75362,P37275,Q9UKL0,Q92769,Q96JN0,Q96KQ7,Q13547,O60315	Q13363,Q9Y232,Q92766,O60315
corum_642	CtBP complex	hsa-miR-450b-5p	5.04562e-05	0.00740993	Q13363,Q92766,Q9P2K3,P56545,O00257,Q9H9B1,Q9Y232,O60341,Q92618,O75362,P37275,Q9UKL0,Q92769,Q96JN0,Q96KQ7,Q13547,O60315	Q9UKL0,P56545,Q92618,Q9P2K3,O00257
corum_642	CtBP complex	hsa-miR-507	0.000170743	0.0244163	Q13363,Q92766,Q9P2K3,P56545,O00257,Q9H9B1,Q9Y232,O60341,Q92618,O75362,P37275,Q9UKL0,Q92769,Q96JN0,Q96KQ7,Q13547,O60315	O00257,Q9UKL0,P56545,Q92618
corum_642	CtBP complex	hsa-miR-557	0.000170743	0.0244163	Q13363,Q92766,Q9P2K3,P56545,O00257,Q9H9B1,Q9Y232,O60341,Q92618,O75362,P37275,Q9UKL0,Q92769,Q96JN0,Q96KQ7,Q13547,O60315	O00257,Q9UKL0,P56545,Q92618
corum_642	CtBP complex	hsa-miR-129-5p	2.87886e-07	4.60618e-05	Q13363,Q92766,Q9P2K3,P56545,O00257,Q9H9B1,Q9Y232,O60341,Q92618,O75362,P37275,Q9UKL0,Q92769,Q96JN0,Q96KQ7,Q13547,O60315	P56545,O00257,Q92769,Q92766,Q9UKL0,Q92618
corum_643	CtBP core complex	hsa-miR-548a-3p	9.03972e-05	0.0033447	Q13363,O60341,Q9UKL0,P37275,Q92769,P56545,Q96KQ7,Q13547,Q9H9B1	Q9H9B1,Q13363,P56545,Q92769
corum_643	CtBP core complex	hsa-miR-548e	9.03972e-05	0.0033447	Q13363,O60341,Q9UKL0,P37275,Q92769,P56545,Q96KQ7,Q13547,Q9H9B1	Q9H9B1,Q13363,P56545,Q92769
corum_643	CtBP core complex	hsa-miR-548f	9.03972e-05	0.0033447	Q13363,O60341,Q9UKL0,P37275,Q92769,P56545,Q96KQ7,Q13547,Q9H9B1	Q9H9B1,Q13363,P56545,Q92769
corum_643	CtBP core complex	hsa-miR-556-3p	0.000154506	0.0052532	Q13363,O60341,Q9UKL0,P37275,Q92769,P56545,Q96KQ7,Q13547,Q9H9B1	Q96KQ7,Q9UKL0,Q13547
corum_643	CtBP core complex	hsa-miR-129-5p	0.000411682	0.0135855	Q13363,O60341,Q9UKL0,P37275,Q92769,P56545,Q96KQ7,Q13547,Q9H9B1	P56545,Q92769,Q9UKL0
corum_2804	CTF18-cohesion-RFC complex	hsa-miR-539	0.00907961	0.0272388	P40938,P40937,P35249,Q9BRG5,Q8WV66,P35250,Q9BVC3	P40938,Q9BVC3
corum_3070	CTF18-cohesion-RFC-POLH complex	hsa-miR-539	0.0119343	0.035803	Q9Y253,P40938,P40937,Q9BRG5,P35250,Q9BVC3,P35249,Q8WV66	P40938,Q9BVC3
corum_613	CTF18-CTF8-DCC1-RFC3 complex	hsa-miR-539	0.00270826	0.00812477	P40938,Q8WVB6,Q8WV66,Q9BVC3	P40938,Q9BVC3
corum_3071	CTLH complex	hsa-miR-496	0.000198275	0.00594824	Q9H871,Q9UL63,Q96S59,Q7L5Y9,Q96D19	Q96S59,Q7L5Y9
corum_1633	CyclinD1-CDK4-CDK6 complex	hsa-miR-646	0.00253155	0.0298627	P11802,Q00534,P24385	Q00534,P24385
corum_1633	CyclinD1-CDK4-CDK6 complex	hsa-miR-545	0.00206284	0.0270773	P11802,Q00534,P24385	P11802,P24385
corum_1633	CyclinD1-CDK4-CDK6 complex	hsa-miR-875-3p	0.00141889	0.02554	P11802,Q00534,P24385	Q00534,P24385
corum_1633	CyclinD1-CDK4-CDK6 complex	hsa-miR-1	0.00248856	0.0298627	P11802,Q00534,P24385	P24385,Q00534
corum_1633	CyclinD1-CDK4-CDK6 complex	hsa-miR-206	0.00248856	0.0298627	P11802,Q00534,P24385	P24385,Q00534
corum_1633	CyclinD1-CDK4-CDK6 complex	hsa-miR-613	0.00248856	0.0298627	P11802,Q00534,P24385	P24385,Q00534
corum_1633	CyclinD1-CDK4-CDK6 complex	hsa-miR-34a	0.00159278	0.0270773	P11802,Q00534,P24385	Q00534,P24385
corum_1633	CyclinD1-CDK4-CDK6 complex	hsa-miR-34c-5p	0.00159278	0.0270773	P11802,Q00534,P24385	Q00534,P24385
corum_1633	CyclinD1-CDK4-CDK6 complex	hsa-miR-449a	0.00159278	0.0270773	P11802,Q00534,P24385	Q00534,P24385
corum_1633	CyclinD1-CDK4-CDK6 complex	hsa-miR-449b	0.00159278	0.0270773	P11802,Q00534,P24385	Q00534,P24385
corum_1633	CyclinD1-CDK4-CDK6 complex	hsa-miR-33a	0.000511471	0.0102294	P11802,Q00534,P24385	Q00534,P24385
corum_1633	CyclinD1-CDK4-CDK6 complex	hsa-miR-33b	0.000511471	0.0102294	P11802,Q00534,P24385	Q00534,P24385
corum_1634	CyclinD1-CDK4-p21 complex	hsa-miR-545	0.00206284	0.039194	P11802,P24385,P38936	P11802,P24385
corum_5100	CyclinD3-CDK4-CDK6 complex	hsa-miR-646	0.00253155	0.0240365	P11802,Q00534,P30281	Q00534,P30281
corum_5100	CyclinD3-CDK4-CDK6 complex	hsa-miR-330-3p	0.00240365	0.0240365	P11802,Q00534,P30281	P30281,Q00534
corum_5100	CyclinD3-CDK4-CDK6 complex	hsa-miR-138	0.00108942	0.0119836	P11802,Q00534,P30281	P30281,Q00534
corum_5101	CyclinD3-CDK4-CDK6-p21 complex	hsa-miR-138	0.00215113	0.0344181	P11802,Q00534,P38936,P30281	P30281,Q00534
corum_1288	DCS complex (PTBP1, PTBP2, HNRPH1, HNRPF)	hsa-miR-548g	0.00173633	0.0138906	Q969N9,P31943,P52597,P26599	P31943,P26599
corum_1288	DCS complex (PTBP1, PTBP2, HNRPH1, HNRPF)	hsa-miR-495	0.00466722	0.0280033	Q969N9,P31943,P52597,P26599	P52597,P31943
corum_1288	DCS complex (PTBP1, PTBP2, HNRPH1, HNRPF)	hsa-miR-590-3p	0.0088964	0.044482	Q969N9,P31943,P52597,P26599	P26599,P52597
corum_1288	DCS complex (PTBP1, PTBP2, HNRPH1, HNRPF)	hsa-miR-513b	0.00242784	0.0169949	Q969N9,P31943,P52597,P26599	P52597,P31943
corum_559	Decapping complex	hsa-miR-500	0.000790438	0.0211546	Q96F86,Q6P2E9,P26196,Q7Z5W5,Q9NPI6	Q9NPI6,P26196
corum_559	Decapping complex	hsa-miR-512-3p	0.00151377	0.0378444	Q96F86,Q6P2E9,P26196,Q7Z5W5,Q9NPI6	Q96F86,Q9NPI6
corum_559	Decapping complex	hsa-miR-484	0.00075552	0.0211546	Q96F86,Q6P2E9,P26196,Q7Z5W5,Q9NPI6	Q9NPI6,Q96F86
corum_559	Decapping complex	hsa-miR-558	0.000781636	0.0211546	Q96F86,Q6P2E9,P26196,Q7Z5W5,Q9NPI6	Q96F86,P26196
corum_559	Decapping complex	hsa-miR-1254	0.00043586	0.0135117	Q96F86,Q6P2E9,P26196,Q7Z5W5,Q9NPI6	Q96F86,P26196
corum_559	Decapping complex	hsa-miR-376a	0.00049711	0.0149133	Q96F86,Q6P2E9,P26196,Q7Z5W5,Q9NPI6	Q9NPI6,P26196
corum_559	Decapping complex	hsa-miR-376b	0.00049711	0.0149133	Q96F86,Q6P2E9,P26196,Q7Z5W5,Q9NPI6	Q9NPI6,P26196
corum_3082	DGCR8 multiprotein complex	hsa-miR-495	0.00318697	0.0478045	Q9BQ09,P35637,P19338,Q12906,Q08211,Q92841,P31943,Q53Y61,Q5TEH1,P11021,Q8WYQ5	P11021,P31943,Q12906
corum_3082	DGCR8 multiprotein complex	hsa-miR-1201	0.0011198	0.0179169	Q9BQ09,P35637,P19338,Q12906,Q08211,Q92841,P31943,Q53Y61,Q5TEH1,P11021,Q8WYQ5	Q92841,Q12906
corum_3079	DGCR8-ILF3 complex	hsa-miR-548a-3p	0.000902655	0.00451327	Q12906,Q8WYQ5	Q12906,Q8WYQ5
corum_3079	DGCR8-ILF3 complex	hsa-miR-548e	0.000902655	0.00451327	Q12906,Q8WYQ5	Q12906,Q8WYQ5
corum_3079	DGCR8-ILF3 complex	hsa-miR-548f	0.000902655	0.00451327	Q12906,Q8WYQ5	Q12906,Q8WYQ5
corum_1385	DICER1-NCOA6-AGO2 complex	hsa-miR-125a-5p	0.00267156	0.0106862	Q14686,Q9UPY3,Q9UKV8	Q9UKV8,Q9UPY3
corum_1385	DICER1-NCOA6-AGO2 complex	hsa-miR-125b	0.00267156	0.0106862	Q14686,Q9UPY3,Q9UKV8	Q9UKV8,Q9UPY3
corum_1098	DNA synthesome complex (13 subunits)	hsa-miR-345	0.0018362	0.0165258	P09884,Q15054,Q02880,P49005,Q9HCU8,P28340,P11388,P49642,Q9BPV3,P49643,P11387,P27694,P35251,P12004	P35251,P27694
corum_1099	DNA synthesome complex (17 subunits)	hsa-miR-345	0.00305055	0.0274549	Q15054,P28340,P11388,P49642,Q9NRF9,P49643,P27694,P35251,P12004,P09884,Q02880,P49005,Q9HCU8,P56282,Q07864,Q9NR33,Q9BPV3,P11387	P35251,P27694
corum_1111	DNA synthesome complex (17 subunits)	hsa-miR-345	0.00305055	0.0274549	Q15054,P28340,P11388,P49642,Q9NRF9,P49643,P27694,P35251,P12004,P09884,Q02880,P49005,Q9HCU8,P56282,Q07864,Q9NR33,Q9BPV3,P11387	P35251,P27694
corum_548	DRIP complex	hsa-miR-548d-3p	0.00079423	0.0333577	O95402,P11473,O75586,Q15648,O75448,O60244,Q9UHV7,Q93074,Q9NVC6,Q9ULK4,O43513,Q6FHC4,P28702,Q9Y2X0	Q9UHV7,Q15648,O60244,Q93074
corum_549	DRIP complex	hsa-miR-548d-3p	0.00079423	0.0333577	O95402,P11473,O75586,Q15648,O75448,O60244,Q9UHV7,Q93074,Q9NVC6,Q9ULK4,O43513,Q6FHC4,P28702,Q9Y2X0	Q9UHV7,Q15648,O60244,Q93074
corum_1154	DSS1 complex	hsa-miR-1245	0.0014116	0.0155276	Q9NVH2,A6H687,Q8IZ27,Q96HW7,Q5TA45,P60896,Q9NV88,Q9UL03,Q9NVR2,Q6P9B9,Q75QN2,P51587,Q9H0H0	P51587,Q9UL03
corum_1154	DSS1 complex	hsa-miR-758	0.0039449	0.039449	Q9NVH2,A6H687,Q8IZ27,Q96HW7,Q5TA45,P60896,Q9NV88,Q9UL03,Q9NVR2,Q6P9B9,Q75QN2,P51587,Q9H0H0	Q9UL03,Q9H0H0
corum_1194	E2F-6 complex	hsa-miR-323-3p	0.00108083	0.0497182	Q14186,Q969R5,P61244,Q8IWI9,Q99496,O75461,Q9BYE7,Q8IY57,Q96KQ7,O75712,Q86V19,Q9H9B1	Q8IY57,O75461,Q99496
corum_1194	E2F-6 complex	hsa-miR-768-3p	0.000509988	0.0239695	Q14186,Q969R5,P61244,Q8IWI9,Q99496,O75461,Q9BYE7,Q8IY57,Q96KQ7,O75712,Q86V19,Q9H9B1	Q9BYE7,Q99496,Q8IY57
corum_5143	E2F1-Rb complex	hsa-miR-106a	0.00246538	0.0221884	P06400,Q01094	Q01094,P06400
corum_5143	E2F1-Rb complex	hsa-miR-106b	0.00246538	0.0221884	P06400,Q01094	Q01094,P06400
corum_5143	E2F1-Rb complex	hsa-miR-17	0.00246538	0.0221884	P06400,Q01094	Q01094,P06400
corum_5143	E2F1-Rb complex	hsa-miR-20a	0.00246538	0.0221884	P06400,Q01094	Q01094,P06400
corum_5143	E2F1-Rb complex	hsa-miR-20b	0.00246538	0.0221884	P06400,Q01094	Q01094,P06400
corum_5143	E2F1-Rb complex	hsa-miR-519d	0.00246538	0.0221884	P06400,Q01094	Q01094,P06400
corum_5143	E2F1-Rb complex	hsa-miR-93	0.00246538	0.0221884	P06400,Q01094	Q01094,P06400
corum_5143	E2F1-Rb complex	hsa-miR-519a	0.00134059	0.016087	P06400,Q01094	Q01094,P06400
corum_5143	E2F1-Rb complex	hsa-miR-519b-3p	0.00134059	0.016087	P06400,Q01094	Q01094,P06400
corum_5143	E2F1-Rb complex	hsa-miR-519c-3p	0.00134059	0.016087	P06400,Q01094	Q01094,P06400
corum_1661	E2F4-p107-cyclinA complex	hsa-miR-548n	0.00278803	0.00836409	P28749,Q16254,P20248	P20248,Q16254
corum_5160	E2F4-p130 complex	hsa-miR-576-5p	0.000385478	0.00115643	Q16254,Q08999	Q08999,Q16254
corum_1252	EBAFa complex	hsa-miR-486-5p	0.00122065	0.0146478	Q969G3,Q8TAQ2,Q03111,O96019,Q8IWH2,Q92925,Q96GM5,Q9HBJ5,Q9HBD3,Q12824	Q92925,Q03111
corum_1239	EBAFb complex	hsa-miR-486-5p	0.00122065	0.0146478	Q969G3,Q8TAQ2,Q03111,O96019,Q8TEV0,Q8IWH2,Q92925,Q96GM5,Q9HBD3,Q12824	Q92925,Q03111
corum_2704	Ectodermin-SMAD4 complex	hsa-miR-548n	0.000948779	0.00759024	Q9UPN9,Q13485	Q9UPN9,Q13485
corum_2704	Ectodermin-SMAD4 complex	hsa-miR-590-3p	0.00156382	0.0109467	Q9UPN9,Q13485	Q9UPN9,Q13485
corum_2704	Ectodermin-SMAD4 complex	hsa-miR-545	0.000699924	0.00629932	Q9UPN9,Q13485	Q9UPN9,Q13485
corum_2704	Ectodermin-SMAD4 complex	hsa-miR-19a	0.00214996	0.0128998	Q9UPN9,Q13485	Q9UPN9,Q13485
corum_2704	Ectodermin-SMAD4 complex	hsa-miR-19b	0.00214996	0.0128998	Q9UPN9,Q13485	Q9UPN9,Q13485
corum_2704	Ectodermin-SMAD4 complex	hsa-miR-520d-5p	0.00496655	0.0198662	Q9UPN9,Q13485	Q9UPN9,Q13485
corum_2704	Ectodermin-SMAD4 complex	hsa-miR-524-5p	0.00496655	0.0198662	Q9UPN9,Q13485	Q9UPN9,Q13485
corum_974	EED-EZH2 complex	hsa-miR-101	0.00863663	0.0431832	Q96BG3,Q15022,O75530,Q15910,Q09028	Q15910,O75530
corum_2542	EGFR-CBL-GRB2 complex	hsa-miR-320a	0.0020942	0.0226913	P62993,P22681,O00688	P22681,P62993
corum_2542	EGFR-CBL-GRB2 complex	hsa-miR-320b	0.0020942	0.0226913	P62993,P22681,O00688	P22681,P62993
corum_2542	EGFR-CBL-GRB2 complex	hsa-miR-320c	0.0020942	0.0226913	P62993,P22681,O00688	P22681,P62993
corum_2542	EGFR-CBL-GRB2 complex	hsa-miR-320d	0.0020942	0.0226913	P62993,P22681,O00688	P22681,P62993
corum_2542	EGFR-CBL-GRB2 complex	hsa-miR-141	0.00207066	0.0226913	P62993,P22681,O00688	P22681,P62993
corum_2542	EGFR-CBL-GRB2 complex	hsa-miR-200a	0.00207066	0.0226913	P62993,P22681,O00688	P22681,P62993
corum_2542	EGFR-CBL-GRB2 complex	hsa-miR-124	0.0121321	0.0485284	P62993,P22681,O00688	P22681,P62993
corum_2542	EGFR-CBL-GRB2 complex	hsa-miR-506	0.0121321	0.0485284	P62993,P22681,O00688	P22681,P62993
corum_2542	EGFR-CBL-GRB2 complex	hsa-miR-545	0.00206284	0.0226913	P62993,P22681,O00688	P22681,P62993
corum_2542	EGFR-CBL-GRB2 complex	hsa-miR-378	8.49787e-05	0.00110472	P62993,P22681,O00688	P22681,P62993
corum_2542	EGFR-CBL-GRB2 complex	hsa-miR-422a	8.49787e-05	0.00110472	P62993,P22681,O00688	P22681,P62993
corum_2542	EGFR-CBL-GRB2 complex	hsa-miR-1288	1.87414e-05	0.000281121	P62993,P22681,O00688	P62993,P22681
corum_2542	EGFR-CBL-GRB2 complex	hsa-miR-1269	4.24192e-05	0.000593869	P62993,P22681,O00688	P22681,P62993
corum_1185	EGFR-containing signaling complex	hsa-miR-1258	8.01576e-05	0.000240473	O00443,O00750,O00688,P04626	O00750,O00443
corum_5162	ELK1-SRF-ELK3 complex	hsa-miR-548c-3p	0.0120769	0.0362306	P19419,P41970,P11831	P11831,P19419
corum_5162	ELK1-SRF-ELK3 complex	hsa-miR-135a	0.00192461	0.00962305	P19419,P41970,P11831	P41970,P19419
corum_5162	ELK1-SRF-ELK3 complex	hsa-miR-135b	0.00192461	0.00962305	P19419,P41970,P11831	P41970,P19419
corum_1890	ELK1-SRF-ELK4 complex	hsa-miR-548c-3p	0.0120769	0.0362306	P28324,P19419,P11831	P11831,P19419
corum_2670	Er-alpha-p53-hdm2 complex	hsa-miR-22	0.000802922	0.00240877	P03372,Q8WYJ1,P04637	P03372,P04637
corum_809	eRF1-eRF3-GTP-Mg(2+) complex	hsa-miR-320a	0.0020942	0.0230362	P62495,Q8IYD1,P15170	Q8IYD1,P15170
corum_809	eRF1-eRF3-GTP-Mg(2+) complex	hsa-miR-320b	0.0020942	0.0230362	P62495,Q8IYD1,P15170	Q8IYD1,P15170
corum_809	eRF1-eRF3-GTP-Mg(2+) complex	hsa-miR-320c	0.0020942	0.0230362	P62495,Q8IYD1,P15170	Q8IYD1,P15170
corum_809	eRF1-eRF3-GTP-Mg(2+) complex	hsa-miR-320d	0.0020942	0.0230362	P62495,Q8IYD1,P15170	Q8IYD1,P15170
corum_809	eRF1-eRF3-GTP-Mg(2+) complex	hsa-miR-144	0.00307556	0.0230362	P62495,Q8IYD1,P15170	P15170,Q8IYD1
corum_809	eRF1-eRF3-GTP-Mg(2+) complex	hsa-miR-27a	0.0061307	0.0367842	P62495,Q8IYD1,P15170	P15170,Q8IYD1
corum_809	eRF1-eRF3-GTP-Mg(2+) complex	hsa-miR-27b	0.0061307	0.0367842	P62495,Q8IYD1,P15170	P15170,Q8IYD1
corum_2694	ERG-JUN-FOS DNA-protein complex	hsa-miR-139-5p	0.000461712	0.00138514	P11308,P01100,P05412	P05412,P01100
corum_1187	ESCRT-II complex	hsa-miR-29a	0.00517371	0.0258685	Q96H20,Q9BRG1,Q86VN1	Q86VN1,Q9BRG1
corum_1187	ESCRT-II complex	hsa-miR-29b	0.00517371	0.0258685	Q96H20,Q9BRG1,Q86VN1	Q86VN1,Q9BRG1
corum_1187	ESCRT-II complex	hsa-miR-29c	0.00517371	0.0258685	Q96H20,Q9BRG1,Q86VN1	Q86VN1,Q9BRG1
corum_2657	ESR1-CDK7-CCNH-MNAT1-MTA1-HDAC2 complex	hsa-miR-632	0.000310012	0.0024801	Q92769,P03372,P51946,P50613,Q13330,P51948	Q92769,P03372
corum_2657	ESR1-CDK7-CCNH-MNAT1-MTA1-HDAC2 complex	hsa-miR-129-5p	0.00436511	0.0305558	Q92769,P03372,P51946,P50613,Q13330,P51948	P03372,Q92769
corum_1054	ESR1-RELA-BCL3-NCOA3 complex	hsa-miR-520f	0.00247554	0.032182	Q04206,P03372,Q9Y6Q9,P20749	P03372,Q9Y6Q9
corum_2789	ETS2-ERG complex	hsa-miR-145	0.000689269	0.00206781	P11308,P15036	P11308,P15036
corum_2790	ETS2-ETS1 complex	hsa-miR-200b	0.00158789	0.00793947	P14921,P15036	P14921,P15036
corum_2790	ETS2-ETS1 complex	hsa-miR-200c	0.00158789	0.00793947	P14921,P15036	P14921,P15036
corum_2790	ETS2-ETS1 complex	hsa-miR-429	0.00158789	0.00793947	P14921,P15036	P14921,P15036
corum_2790	ETS2-ETS1 complex	hsa-miR-338-5p	0.000914842	0.00731874	P14921,P15036	P14921,P15036
corum_2790	ETS2-ETS1 complex	hsa-miR-300	0.00102174	0.00731874	P14921,P15036	P15036,P14921
corum_2790	ETS2-ETS1 complex	hsa-miR-381	0.00102174	0.00731874	P14921,P15036	P15036,P14921
corum_2790	ETS2-ETS1 complex	hsa-miR-1825	0.000211102	0.00358874	P14921,P15036	P15036,P14921
corum_2790	ETS2-ETS1 complex	hsa-miR-199a-5p	0.000350585	0.00420702	P14921,P15036	P14921,P15036
corum_2790	ETS2-ETS1 complex	hsa-miR-199b-5p	0.000350585	0.00420702	P14921,P15036	P14921,P15036
corum_2790	ETS2-ETS1 complex	hsa-miR-221	0.000230625	0.00369	P14921,P15036	P14921,P15036
corum_2790	ETS2-ETS1 complex	hsa-miR-222	0.000230625	0.00369	P14921,P15036	P14921,P15036
corum_2790	ETS2-ETS1 complex	hsa-miR-145	0.000689269	0.00647466	P14921,P15036	P15036,P14921
corum_2790	ETS2-ETS1 complex	hsa-miR-33a	0.000171985	0.00326772	P14921,P15036	P14921,P15036
corum_2790	ETS2-ETS1 complex	hsa-miR-33b	0.000171985	0.00326772	P14921,P15036	P14921,P15036
corum_2790	ETS2-ETS1 complex	hsa-miR-1202	8.04658e-05	0.00160932	P14921,P15036	P14921,P15036
corum_2790	ETS2-ETS1 complex	hsa-miR-450b-5p	0.000647466	0.00647466	P14921,P15036	P15036,P14921
corum_2790	ETS2-ETS1 complex	hsa-miR-507	0.000294372	0.00412121	P14921,P15036	P14921,P15036
corum_2790	ETS2-ETS1 complex	hsa-miR-557	0.000294372	0.00412121	P14921,P15036	P14921,P15036
corum_2695	ETS2-FOS-JUN complex	hsa-miR-200b	0.00463736	0.0370989	P01100,P15036,P05412	P05412,P15036
corum_2695	ETS2-FOS-JUN complex	hsa-miR-200c	0.00463736	0.0370989	P01100,P15036,P05412	P05412,P15036
corum_2695	ETS2-FOS-JUN complex	hsa-miR-429	0.00463736	0.0370989	P01100,P15036,P05412	P05412,P15036
corum_2695	ETS2-FOS-JUN complex	hsa-miR-139-5p	0.000461712	0.00507884	P01100,P15036,P05412	P05412,P01100
corum_2695	ETS2-FOS-JUN complex	hsa-miR-221	0.000684904	0.00684904	P01100,P15036,P05412	P15036,P01100
corum_2695	ETS2-FOS-JUN complex	hsa-miR-222	0.000684904	0.00684904	P01100,P15036,P05412	P15036,P01100
corum_785	Exon junction complex	hsa-miR-888	0.00365807	0.0109742	Q13838,Q9BZI7,Q8IYB3,P61326,Q15287,P38919,Q86V81,Q9Y5S9	Q15287,Q9Y5S9
corum_785	Exon junction complex	hsa-miR-412	0.00207899	0.010395	Q13838,Q9BZI7,Q8IYB3,P61326,Q15287,P38919,Q86V81,Q9Y5S9	Q9Y5S9,Q13838
corum_785	Exon junction complex	hsa-miR-647	0.00229608	0.010395	Q13838,Q9BZI7,Q8IYB3,P61326,Q15287,P38919,Q86V81,Q9Y5S9	Q9BZI7,Q9Y5S9
corum_938	FACT complex, UV-activated	hsa-miR-548d-3p	0.00952257	0.0285677	Q9Y5B9,Q08945,P67870,P68400,P19784	P67870,Q9Y5B9
corum_810	FCP1-associated protein complex	hsa-miR-541	0.000597637	0.00239055	P84090,P35269,P30876,Q9Y5B0,Q9BQA1,Q15208,O14744	Q15208,Q9Y5B0
corum_810	FCP1-associated protein complex	hsa-miR-654-5p	0.000597637	0.00239055	P84090,P35269,P30876,Q9Y5B0,Q9BQA1,Q15208,O14744	Q15208,Q9Y5B0
corum_811	FCP1-associated protein complex	hsa-miR-541	0.000597637	0.00239055	P84090,P35269,P30876,Q9Y5B0,Q9BQA1,Q15208,O14744	Q15208,Q9Y5B0
corum_811	FCP1-associated protein complex	hsa-miR-654-5p	0.000597637	0.00239055	P84090,P35269,P30876,Q9Y5B0,Q9BQA1,Q15208,O14744	Q15208,Q9Y5B0
corum_2563	FGFR2-c-Cbl-Lyn-Fyn complex	hsa-miR-543	0.00355213	0.028417	P22681,P21802,P07948,P06241	P22681,P21802
corum_2563	FGFR2-c-Cbl-Lyn-Fyn complex	hsa-miR-200b	0.00902961	0.0451481	P22681,P21802,P07948,P06241	P22681,P06241
corum_2563	FGFR2-c-Cbl-Lyn-Fyn complex	hsa-miR-200c	0.00902961	0.0451481	P22681,P21802,P07948,P06241	P22681,P06241
corum_2563	FGFR2-c-Cbl-Lyn-Fyn complex	hsa-miR-429	0.00902961	0.0451481	P22681,P21802,P07948,P06241	P22681,P06241
corum_2563	FGFR2-c-Cbl-Lyn-Fyn complex	hsa-miR-369-3p	4.03849e-05	0.000484619	P22681,P21802,P07948,P06241	P22681,P06241,P21802
corum_2563	FGFR2-c-Cbl-Lyn-Fyn complex	hsa-miR-300	0.00587286	0.04111	P22681,P21802,P07948,P06241	P21802,P22681
corum_2563	FGFR2-c-Cbl-Lyn-Fyn complex	hsa-miR-381	0.00587286	0.04111	P22681,P21802,P07948,P06241	P21802,P22681
corum_2563	FGFR2-c-Cbl-Lyn-Fyn complex	hsa-miR-410	0.00254793	0.0229314	P22681,P21802,P07948,P06241	P22681,P21802
corum_2563	FGFR2-c-Cbl-Lyn-Fyn complex	hsa-miR-125a-3p	0.000287065	0.00287065	P22681,P21802,P07948,P06241	P06241,P22681
corum_2563	FGFR2-c-Cbl-Lyn-Fyn complex	hsa-miR-1302	0.000122018	0.0013422	P22681,P21802,P07948,P06241	P21802,P22681
corum_577	FHL2-p53-HIPK2 complex	hsa-miR-561	0.00187213	0.0280819	Q14192,Q9H2X6,P04637	Q9H2X6,P04637
corum_577	FHL2-p53-HIPK2 complex	hsa-miR-202	0.00261863	0.0366608	Q14192,Q9H2X6,P04637	P04637,Q9H2X6
corum_2590	FOXO1-FHL2-SIRT1 complex	hsa-miR-338-5p	0.00268932	0.0161359	Q14192,Q96EB6,Q12778	Q96EB6,Q12778
corum_2590	FOXO1-FHL2-SIRT1 complex	hsa-miR-135a	0.00192461	0.0153969	Q14192,Q96EB6,Q12778	Q12778,Q96EB6
corum_2590	FOXO1-FHL2-SIRT1 complex	hsa-miR-135b	0.00192461	0.0153969	Q14192,Q96EB6,Q12778	Q12778,Q96EB6
corum_2590	FOXO1-FHL2-SIRT1 complex	hsa-miR-128	0.00446492	0.0178597	Q14192,Q96EB6,Q12778	Q12778,Q96EB6
corum_2590	FOXO1-FHL2-SIRT1 complex	hsa-miR-9	0.00638559	0.0191568	Q14192,Q96EB6,Q12778	Q96EB6,Q12778
corum_2590	FOXO1-FHL2-SIRT1 complex	hsa-miR-570	0.00342676	0.0171338	Q14192,Q96EB6,Q12778	Q96EB6,Q12778
corum_1338	FOXO3-PCAF complex, oxidative stress stimulated	hsa-miR-548a-3p	0.000902655	0.0189557	Q92831,O43524	Q92831,O43524
corum_1338	FOXO3-PCAF complex, oxidative stress stimulated	hsa-miR-548e	0.000902655	0.0189557	Q92831,O43524	Q92831,O43524
corum_1338	FOXO3-PCAF complex, oxidative stress stimulated	hsa-miR-548f	0.000902655	0.0189557	Q92831,O43524	Q92831,O43524
corum_1338	FOXO3-PCAF complex, oxidative stress stimulated	hsa-miR-495	0.000808096	0.0185862	Q92831,O43524	Q92831,O43524
corum_1338	FOXO3-PCAF complex, oxidative stress stimulated	hsa-miR-302a	0.000920967	0.0189557	Q92831,O43524	Q92831,O43524
corum_1338	FOXO3-PCAF complex, oxidative stress stimulated	hsa-miR-302b	0.000920967	0.0189557	Q92831,O43524	Q92831,O43524
corum_1338	FOXO3-PCAF complex, oxidative stress stimulated	hsa-miR-302c	0.000920967	0.0189557	Q92831,O43524	Q92831,O43524
corum_1338	FOXO3-PCAF complex, oxidative stress stimulated	hsa-miR-302d	0.000920967	0.0189557	Q92831,O43524	Q92831,O43524
corum_1338	FOXO3-PCAF complex, oxidative stress stimulated	hsa-miR-302e	0.000920967	0.0189557	Q92831,O43524	Q92831,O43524
corum_1338	FOXO3-PCAF complex, oxidative stress stimulated	hsa-miR-372	0.000920967	0.0189557	Q92831,O43524	Q92831,O43524
corum_1338	FOXO3-PCAF complex, oxidative stress stimulated	hsa-miR-373	0.000920967	0.0189557	Q92831,O43524	Q92831,O43524
corum_1338	FOXO3-PCAF complex, oxidative stress stimulated	hsa-miR-520a-3p	0.000920967	0.0189557	Q92831,O43524	Q92831,O43524
corum_1338	FOXO3-PCAF complex, oxidative stress stimulated	hsa-miR-520b	0.000920967	0.0189557	Q92831,O43524	Q92831,O43524
corum_1338	FOXO3-PCAF complex, oxidative stress stimulated	hsa-miR-520c-3p	0.000920967	0.0189557	Q92831,O43524	Q92831,O43524
corum_1338	FOXO3-PCAF complex, oxidative stress stimulated	hsa-miR-520d-3p	0.000920967	0.0189557	Q92831,O43524	Q92831,O43524
corum_1338	FOXO3-PCAF complex, oxidative stress stimulated	hsa-miR-520e	0.000920967	0.0189557	Q92831,O43524	Q92831,O43524
corum_1338	FOXO3-PCAF complex, oxidative stress stimulated	hsa-miR-590-3p	0.00156382	0.0189557	Q92831,O43524	Q92831,O43524
corum_1338	FOXO3-PCAF complex, oxidative stress stimulated	hsa-miR-330-3p	0.000816738	0.0185862	Q92831,O43524	Q92831,O43524
corum_1338	FOXO3-PCAF complex, oxidative stress stimulated	hsa-miR-570	0.00116884	0.0189557	Q92831,O43524	Q92831,O43524
corum_1338	FOXO3-PCAF complex, oxidative stress stimulated	hsa-miR-520d-5p	0.00496655	0.0198662	Q92831,O43524	Q92831,O43524
corum_1338	FOXO3-PCAF complex, oxidative stress stimulated	hsa-miR-524-5p	0.00496655	0.0198662	Q92831,O43524	Q92831,O43524
corum_1338	FOXO3-PCAF complex, oxidative stress stimulated	hsa-miR-450b-5p	0.000647466	0.0155392	Q92831,O43524	Q92831,O43524
corum_2593	FOXO3-SIRT1 complex, oxidative stress stimulated	hsa-miR-1283	0.000737861	0.00746565	O43524,Q96EB6	Q96EB6,O43524
corum_2593	FOXO3-SIRT1 complex, oxidative stress stimulated	hsa-miR-9	0.00219708	0.0175766	O43524,Q96EB6	Q96EB6,O43524
corum_2593	FOXO3-SIRT1 complex, oxidative stress stimulated	hsa-miR-570	0.00116884	0.0105195	O43524,Q96EB6	Q96EB6,O43524
corum_2593	FOXO3-SIRT1 complex, oxidative stress stimulated	hsa-miR-30a	0.00292132	0.0204493	O43524,Q96EB6	Q96EB6,O43524
corum_2593	FOXO3-SIRT1 complex, oxidative stress stimulated	hsa-miR-30b	0.00292132	0.0204493	O43524,Q96EB6	Q96EB6,O43524
corum_2593	FOXO3-SIRT1 complex, oxidative stress stimulated	hsa-miR-30c	0.00292132	0.0204493	O43524,Q96EB6	Q96EB6,O43524
corum_2593	FOXO3-SIRT1 complex, oxidative stress stimulated	hsa-miR-30d	0.00292132	0.0204493	O43524,Q96EB6	Q96EB6,O43524
corum_2593	FOXO3-SIRT1 complex, oxidative stress stimulated	hsa-miR-30e	0.00292132	0.0204493	O43524,Q96EB6	Q96EB6,O43524
corum_2593	FOXO3-SIRT1 complex, oxidative stress stimulated	hsa-miR-448	0.000678696	0.00746565	O43524,Q96EB6	O43524,Q96EB6
corum_1617	G protein complex (CACNA1A, GNB1, GNG2)	hsa-miR-607	0.0055851	0.0167553	P59768,P62873,O00555	P62873,O00555
corum_1617	G protein complex (CACNA1A, GNB1, GNG2)	hsa-miR-1305	0.00126103	0.00504413	P59768,P62873,O00555	P62873,O00555
corum_1539	G protein complex (GNG2, GNB2L1, RAF1)	hsa-miR-646	0.00253155	0.00759466	P04049,P59768,P63244	P04049,P59768
corum_1620	G protein complex (HDAC4, GNB1, GNG2)	hsa-miR-618	0.000108978	0.00130773	P59768,P56524,P62873	P59768,P56524
corum_1620	G protein complex (HDAC4, GNB1, GNG2)	hsa-miR-124	0.0121321	0.0485284	P59768,P56524,P62873	P56524,P59768
corum_1620	G protein complex (HDAC4, GNB1, GNG2)	hsa-miR-506	0.0121321	0.0485284	P59768,P56524,P62873	P56524,P59768
corum_1620	G protein complex (HDAC4, GNB1, GNG2)	hsa-miR-29a	0.00517371	0.036216	P59768,P56524,P62873	P56524,P59768
corum_1620	G protein complex (HDAC4, GNB1, GNG2)	hsa-miR-29b	0.00517371	0.036216	P59768,P56524,P62873	P56524,P59768
corum_1620	G protein complex (HDAC4, GNB1, GNG2)	hsa-miR-29c	0.00517371	0.036216	P59768,P56524,P62873	P56524,P59768
corum_1620	G protein complex (HDAC4, GNB1, GNG2)	hsa-miR-664	0.00123056	0.011075	P59768,P56524,P62873	P59768,P56524
corum_1620	G protein complex (HDAC4, GNB1, GNG2)	hsa-miR-875-3p	0.00141889	0.0113511	P59768,P56524,P62873	P59768,P56524
corum_1620	G protein complex (HDAC4, GNB1, GNG2)	hsa-miR-138	0.00108942	0.0108942	P59768,P56524,P62873	P59768,P56524
corum_1620	G protein complex (HDAC4, GNB1, GNG2)	hsa-miR-485-3p	0.000499764	0.0054974	P59768,P56524,P62873	P62873,P56524
corum_1619	G protein complex (HDAC5, GNB1, GNG2)	hsa-miR-124	0.0121321	0.0485284	Q9UQL6,P59768,P62873	P59768,Q9UQL6
corum_1619	G protein complex (HDAC5, GNB1, GNG2)	hsa-miR-506	0.0121321	0.0485284	Q9UQL6,P59768,P62873	P59768,Q9UQL6
corum_1614	G protein complex (MCF2, GNB1, GNG2)	hsa-miR-124	0.0121321	0.0485284	P10911,P59768,P62873	P59768,P10911
corum_1614	G protein complex (MCF2, GNB1, GNG2)	hsa-miR-506	0.0121321	0.0485284	P10911,P59768,P62873	P59768,P10911
corum_1614	G protein complex (MCF2, GNB1, GNG2)	hsa-miR-218	0.00357855	0.0178928	P10911,P59768,P62873	P10911,P62873
corum_144	Gamma-BAR-AP1 complex	hsa-miR-654-3p	0.000871848	0.0122059	P56377,O75843,Q9BXS5,Q63HQ0,Q9Y6Q5,O43747,Q96PC3,Q10567,P61966	O43747,Q96PC3
corum_144	Gamma-BAR-AP1 complex	hsa-miR-204	0.000926671	0.0122059	P56377,O75843,Q9BXS5,Q63HQ0,Q9Y6Q5,O43747,Q96PC3,Q10567,P61966	P56377,Q96PC3,P61966
corum_144	Gamma-BAR-AP1 complex	hsa-miR-211	0.000926671	0.0122059	P56377,O75843,Q9BXS5,Q63HQ0,Q9Y6Q5,O43747,Q96PC3,Q10567,P61966	P56377,Q96PC3,P61966
corum_43	Gamma-secretase complex (APH1A, PSEN1, PSENEN, NCSTN variant)	hsa-miR-922	0.00216234	0.00648701	Q9NZ42,Q96BI3,Q92542,P49768	Q96BI3,Q9NZ42
corum_45	Gamma-secretase complex (APH1A, PSEN1, PSENEN, NCSTN variant)	hsa-miR-922	0.00216234	0.00648701	Q9NZ42,Q96BI3,Q92542,P49768	Q96BI3,Q9NZ42
corum_466	Gamma-secretase complex (APH1A, PSEN1, PSENEN, NCSTN)	hsa-miR-922	0.00216234	0.00648701	Q9NZ42,Q96BI3,Q92542,P49768	Q96BI3,Q9NZ42
corum_2891	Gamma-secretase complex (APH1A, PSEN1, PSENEN, NCSTN)	hsa-miR-922	0.00216234	0.00648701	Q9NZ42,Q96BI3,Q92542,P49768	Q96BI3,Q9NZ42
corum_468	Gamma-secretase complex (APH1A, PSEN2, PSENEN, NCSTN)	hsa-miR-922	0.00216234	0.00648701	Q9NZ42,Q96BI3,Q92542,P49810	Q96BI3,Q9NZ42
corum_3271	gamma-secretase-Delta1 complex	hsa-miR-922	0.00355802	0.0106741	Q9NZ42,Q96BI3,Q92542,O00548,P49768	Q96BI3,Q9NZ42
corum_118	GPI-GnT activity complex	hsa-miR-646	0.00496458	0.0148937	P37287,Q14442,Q92535,Q9BRB3	Q14442,P37287
corum_117	GPR56-CD81-Galphaq/11-Gbeta complex	hsa-miR-139-5p	0.00413488	0.0165395	P29992,P50148,P60033,Q9Y653,Q9HAV0,P16520,P11016,P62873	Q9Y653,P62873
corum_117	GPR56-CD81-Galphaq/11-Gbeta complex	hsa-miR-582-5p	0.0149231	0.0447693	P29992,P50148,P60033,Q9Y653,Q9HAV0,P16520,P11016,P62873	P60033,Q9Y653
corum_1063	GRASP-GRP1 complex	hsa-miR-320a	0.000710661	0.00426397	O43739,Q7Z6J2	Q7Z6J2,O43739
corum_1063	GRASP-GRP1 complex	hsa-miR-320b	0.000710661	0.00426397	O43739,Q7Z6J2	Q7Z6J2,O43739
corum_1063	GRASP-GRP1 complex	hsa-miR-320c	0.000710661	0.00426397	O43739,Q7Z6J2	Q7Z6J2,O43739
corum_1063	GRASP-GRP1 complex	hsa-miR-320d	0.000710661	0.00426397	O43739,Q7Z6J2	Q7Z6J2,O43739
corum_3186	GRB2-SHP-2 complex, PDGF stimulated	hsa-miR-522	0.000138058	0.000828349	P62993,Q06124	Q06124,P62993
corum_3186	GRB2-SHP-2 complex, PDGF stimulated	hsa-miR-124	0.00422705	0.0169082	P62993,Q06124	P62993,Q06124
corum_3186	GRB2-SHP-2 complex, PDGF stimulated	hsa-miR-506	0.00422705	0.0169082	P62993,Q06124	P62993,Q06124
corum_3186	GRB2-SHP-2 complex, PDGF stimulated	hsa-miR-603	0.000165422	0.000828349	P62993,Q06124	Q06124,P62993
corum_3186	GRB2-SHP-2 complex, PDGF stimulated	hsa-miR-1260	8.88327e-05	0.000621829	P62993,Q06124	Q06124,P62993
corum_2917	Grb2-Sos complex, Fc receptor gamma-R1 stimulated	hsa-miR-124	0.00422705	0.0169082	Q07889,P62993	Q07889,P62993
corum_2917	Grb2-Sos complex, Fc receptor gamma-R1 stimulated	hsa-miR-506	0.00422705	0.0169082	Q07889,P62993	Q07889,P62993
corum_2917	Grb2-Sos complex, Fc receptor gamma-R1 stimulated	hsa-miR-128	0.00152805	0.0152805	Q07889,P62993	Q07889,P62993
corum_2917	Grb2-Sos complex, Fc receptor gamma-R1 stimulated	hsa-miR-27a	0.00210799	0.0152805	Q07889,P62993	Q07889,P62993
corum_2917	Grb2-Sos complex, Fc receptor gamma-R1 stimulated	hsa-miR-27b	0.00210799	0.0152805	Q07889,P62993	Q07889,P62993
corum_2917	Grb2-Sos complex, Fc receptor gamma-R1 stimulated	hsa-miR-182	0.0017658	0.0152805	Q07889,P62993	P62993,Q07889
corum_2917	Grb2-Sos complex, Fc receptor gamma-R1 stimulated	hsa-miR-1271	0.00153993	0.0152805	Q07889,P62993	P62993,Q07889
corum_2917	Grb2-Sos complex, Fc receptor gamma-R1 stimulated	hsa-miR-96	0.00153993	0.0152805	Q07889,P62993	P62993,Q07889
corum_1226	H2AX complex I	hsa-miR-455-3p	0.00182728	0.012791	P06748,P16104,P27797,P09874,P11021,Q8N257,Q7L2E3	P16104,P27797
corum_1227	H2AX complex II	hsa-miR-1276	0.000110762	0.00132914	Q96EY7,P06748,P16104,P62805,P33778,Q8N257,Q99879,P16989,P27797,P11021	P33778,Q8N257,Q99879
corum_1227	H2AX complex II	hsa-miR-455-3p	0.00384278	0.0307422	Q96EY7,P06748,P16104,P62805,P33778,Q8N257,Q99879,P16989,P27797,P11021	P16104,P27797
corum_1227	H2AX complex II	hsa-miR-1291	0.00301173	0.0271055	Q96EY7,P06748,P16104,P62805,P33778,Q8N257,Q99879,P16989,P27797,P11021	P62805,P16104
corum_1227	H2AX complex II	hsa-miR-760	0.000339413	0.00373354	Q96EY7,P06748,P16104,P62805,P33778,Q8N257,Q99879,P16989,P27797,P11021	P33778,Q8N257,Q99879
corum_1227	H2AX complex II	hsa-miR-328	0.00119772	0.0119772	Q96EY7,P06748,P16104,P62805,P33778,Q8N257,Q99879,P16989,P27797,P11021	P16104,P62805
corum_2858	HBO1 complex	hsa-miR-495	0.000736108	0.0264999	Q9NQC1,Q8WYH8,O95251,Q6IE81,Q92613,Q9UNL4,Q7Z311	Q6IE81,Q92613,Q9NQC1
corum_2858	HBO1 complex	hsa-miR-193a-3p	0.0010197	0.0356894	Q9NQC1,Q8WYH8,O95251,Q6IE81,Q92613,Q9UNL4,Q7Z311	Q8WYH8,Q9NQC1
corum_2858	HBO1 complex	hsa-miR-193b	0.0010197	0.0356894	Q9NQC1,Q8WYH8,O95251,Q6IE81,Q92613,Q9UNL4,Q7Z311	Q8WYH8,Q9NQC1
corum_2858	HBO1 complex	hsa-miR-636	0.000389496	0.0144113	Q9NQC1,Q8WYH8,O95251,Q6IE81,Q92613,Q9UNL4,Q7Z311	Q92613,Q9NQC1,Q6IE81
corum_2241	HD-RAB8A-OPTN complex	hsa-miR-9	0.00638559	0.0191568	P61006,Q96CV9,P42858	Q96CV9,P61006
corum_648	HDAC1-associated core complex cI	hsa-miR-410	0.00129187	0.00387561	O60341,Q13547,Q9UKL0	Q13547,Q9UKL0
corum_648	HDAC1-associated core complex cI	hsa-miR-556-3p	0.00046545	0.0018618	O60341,Q13547,Q9UKL0	Q9UKL0,Q13547
corum_649	HDAC1-associated core complex cII	hsa-miR-570	0.000241854	0.0188646	Q8WXI9,Q12873,O94776,Q9UKL0,Q86YP4,O95983,Q13547,Q9UBB5,Q09028,Q16576	Q09028,Q8WXI9,O94776,Q9UKL0
corum_649	HDAC1-associated core complex cII	hsa-miR-7	0.000364177	0.0280416	Q8WXI9,Q12873,O94776,Q9UKL0,Q86YP4,O95983,Q13547,Q9UBB5,Q09028,Q16576	Q8WXI9,Q12873,Q9UBB5
corum_646	HDAC1-associated protein complex	hsa-miR-570	0.00286966	0.0487843	Q12873,O60341,O94776,Q9UKL0,O95983,Q13547,Q9UBB5,Q09028,Q16576	Q09028,O94776,Q9UKL0
corum_646	HDAC1-associated protein complex	hsa-miR-1259	0.00175639	0.031615	Q12873,O60341,O94776,Q9UKL0,O95983,Q13547,Q9UBB5,Q09028,Q16576	O60341,Q12873
corum_650	HDAC2-asscociated core complex	hsa-miR-890	0.00118646	0.0296616	Q8WXI9,Q12873,O94776,Q92769,Q86YP4,O95983,Q09028,Q16576	Q12873,Q8WXI9
corum_650	HDAC2-asscociated core complex	hsa-miR-1321	0.00191733	0.046016	Q8WXI9,Q12873,O94776,Q92769,Q86YP4,O95983,Q09028,Q16576	O94776,Q8WXI9
corum_650	HDAC2-asscociated core complex	hsa-miR-768-3p	0.000135204	0.00392091	Q8WXI9,Q12873,O94776,Q92769,Q86YP4,O95983,Q09028,Q16576	Q92769,Q8WXI9,Q86YP4
corum_650	HDAC2-asscociated core complex	hsa-miR-570	8.51673e-05	0.00255502	Q8WXI9,Q12873,O94776,Q92769,Q86YP4,O95983,Q09028,Q16576	Q92769,Q09028,Q8WXI9,O94776
corum_650	HDAC2-asscociated core complex	hsa-miR-138	0.000366239	0.0102547	Q8WXI9,Q12873,O94776,Q92769,Q86YP4,O95983,Q09028,Q16576	Q09028,Q86YP4,Q8WXI9
corum_650	HDAC2-asscociated core complex	hsa-miR-939	0.0006399	0.0166374	Q8WXI9,Q12873,O94776,Q92769,Q86YP4,O95983,Q09028,Q16576	Q12873,Q8WXI9
corum_650	HDAC2-asscociated core complex	hsa-miR-491-5p	0.000562701	0.0151929	Q8WXI9,Q12873,O94776,Q92769,Q86YP4,O95983,Q09028,Q16576	Q8WXI9,Q12873
corum_55	HDAC4-ERK1 complex	hsa-miR-656	0.00071606	0.00429636	P27361,P56524	P56524,P27361
corum_55	HDAC4-ERK1 complex	hsa-miR-1	0.000845879	0.00429636	P27361,P56524	P27361,P56524
corum_55	HDAC4-ERK1 complex	hsa-miR-206	0.000845879	0.00429636	P27361,P56524	P27361,P56524
corum_55	HDAC4-ERK1 complex	hsa-miR-613	0.000845879	0.00429636	P27361,P56524	P27361,P56524
corum_57	HDAC4-ERK2 complex	hsa-miR-548d-3p	0.00101529	0.0170559	P56524,P28482	P56524,P28482
corum_57	HDAC4-ERK2 complex	hsa-miR-548c-3p	0.00420736	0.0300994	P56524,P28482	P56524,P28482
corum_57	HDAC4-ERK2 complex	hsa-miR-548n	0.000948779	0.0170559	P56524,P28482	P28482,P56524
corum_57	HDAC4-ERK2 complex	hsa-miR-320a	0.000710661	0.0170559	P56524,P28482	P28482,P56524
corum_57	HDAC4-ERK2 complex	hsa-miR-320b	0.000710661	0.0170559	P56524,P28482	P28482,P56524
corum_57	HDAC4-ERK2 complex	hsa-miR-320c	0.000710661	0.0170559	P56524,P28482	P28482,P56524
corum_57	HDAC4-ERK2 complex	hsa-miR-320d	0.000710661	0.0170559	P56524,P28482	P28482,P56524
corum_57	HDAC4-ERK2 complex	hsa-miR-548k	0.000252615	0.00656798	P56524,P28482	P56524,P28482
corum_57	HDAC4-ERK2 complex	hsa-miR-106a	0.00246538	0.0300994	P56524,P28482	P28482,P56524
corum_57	HDAC4-ERK2 complex	hsa-miR-106b	0.00246538	0.0300994	P56524,P28482	P28482,P56524
corum_57	HDAC4-ERK2 complex	hsa-miR-17	0.00246538	0.0300994	P56524,P28482	P28482,P56524
corum_57	HDAC4-ERK2 complex	hsa-miR-20a	0.00246538	0.0300994	P56524,P28482	P28482,P56524
corum_57	HDAC4-ERK2 complex	hsa-miR-20b	0.00246538	0.0300994	P56524,P28482	P28482,P56524
corum_57	HDAC4-ERK2 complex	hsa-miR-519d	0.00246538	0.0300994	P56524,P28482	P28482,P56524
corum_57	HDAC4-ERK2 complex	hsa-miR-93	0.00246538	0.0300994	P56524,P28482	P28482,P56524
corum_57	HDAC4-ERK2 complex	hsa-miR-124	0.00422705	0.0300994	P56524,P28482	P56524,P28482
corum_57	HDAC4-ERK2 complex	hsa-miR-506	0.00422705	0.0300994	P56524,P28482	P56524,P28482
corum_57	HDAC4-ERK2 complex	hsa-miR-338-5p	0.000914842	0.0170559	P56524,P28482	P56524,P28482
corum_57	HDAC4-ERK2 complex	hsa-miR-140-3p	0.000140444	0.00393242	P56524,P28482	P28482,P56524
corum_57	HDAC4-ERK2 complex	hsa-miR-1179	9.56263e-05	0.00277316	P56524,P28482	P56524,P28482
corum_57	HDAC4-ERK2 complex	hsa-miR-140-5p	0.000152677	0.00412228	P56524,P28482	P28482,P56524
corum_57	HDAC4-ERK2 complex	hsa-miR-378	2.84258e-05	0.000881201	P56524,P28482	P28482,P56524
corum_57	HDAC4-ERK2 complex	hsa-miR-422a	2.84258e-05	0.000881201	P56524,P28482	P28482,P56524
corum_57	HDAC4-ERK2 complex	hsa-miR-539	0.000464575	0.0116144	P56524,P28482	P28482,P56524
corum_57	HDAC4-ERK2 complex	hsa-miR-1	0.000845879	0.0170559	P56524,P28482	P56524,P28482
corum_57	HDAC4-ERK2 complex	hsa-miR-206	0.000845879	0.0170559	P56524,P28482	P56524,P28482
corum_57	HDAC4-ERK2 complex	hsa-miR-613	0.000845879	0.0170559	P56524,P28482	P56524,P28482
corum_57	HDAC4-ERK2 complex	hsa-miR-19a	0.00214996	0.0300994	P56524,P28482	P28482,P56524
corum_57	HDAC4-ERK2 complex	hsa-miR-19b	0.00214996	0.0300994	P56524,P28482	P28482,P56524
corum_2638	HES1 promoter corepressor complex	hsa-miR-1264	0.00232439	0.0348659	Q09472,Q7KZ85,Q06330,P24928,P50613,Q92793	Q09472,Q92793
corum_2638	HES1 promoter corepressor complex	hsa-miR-1245	0.000276889	0.00443022	Q09472,Q7KZ85,Q06330,P24928,P50613,Q92793	Q09472,Q92793
corum_2638	HES1 promoter corepressor complex	hsa-miR-1284	0.00319356	0.0447098	Q09472,Q7KZ85,Q06330,P24928,P50613,Q92793	Q09472,Q92793
corum_2639	HES1 promoter-Notch enhancer complex	hsa-miR-548d-3p	0.000581919	0.0273502	Q09472,P50750,P46531,Q92585,O60563,Q06330,P24928,Q9BT40,P49336,Q15648,Q9Y5B9,Q7KZ85,P50613	Q15648,Q06330,P46531,Q9Y5B9
corum_1612	Heterotrimeric G protein complex (GNG2, GNB1, GNAS)	hsa-miR-218	0.00357855	0.0107357	P63092,P59768,P62873	P63092,P62873
corum_2541	HGF-Met complex	hsa-miR-495	0.000808096	0.00242429	P14210,P08581	P14210,P08581
corum_1150	Histone H3.3 complex	hsa-miR-486-5p	0.000979912	0.0117589	O14929,Q6IA08,P62805,P84243,Q9NVZ0,Q8TEX9,P54198,Q09028,P49321	O14929,P84243
corum_1150	Histone H3.3 complex	hsa-miR-628-3p	0.000449579	0.00584453	O14929,Q6IA08,P62805,P84243,Q9NVZ0,Q8TEX9,P54198,Q09028,P49321	P54198,P84243
corum_1150	Histone H3.3 complex	hsa-miR-325	0.00018021	0.00252295	O14929,Q6IA08,P62805,P84243,Q9NVZ0,Q8TEX9,P54198,Q09028,P49321	P54198,P84243
corum_280	HMGB1-HMGB2-HSC70-ERP60-GAPDH complex	hsa-miR-548p	0.0106633	0.0319899	P26583,P30101,P11142,P09429,P00354	P26583,P09429
corum_280	HMGB1-HMGB2-HSC70-ERP60-GAPDH complex	hsa-miR-1284	0.00215019	0.0129011	P26583,P30101,P11142,P09429,P00354	P09429,P26583
corum_280	HMGB1-HMGB2-HSC70-ERP60-GAPDH complex	hsa-miR-582-5p	0.00559349	0.022374	P26583,P30101,P11142,P09429,P00354	P09429,P26583
corum_280	HMGB1-HMGB2-HSC70-ERP60-GAPDH complex	hsa-miR-587	0.00252431	0.0129011	P26583,P30101,P11142,P09429,P00354	P30101,P09429
corum_1287	HNRPF-HNRPH1 complex	hsa-miR-495	0.000808096	0.00404048	P31943,P52597	P52597,P31943
corum_1287	HNRPF-HNRPH1 complex	hsa-miR-520d-5p	0.00496655	0.0198662	P31943,P52597	P52597,P31943
corum_1287	HNRPF-HNRPH1 complex	hsa-miR-524-5p	0.00496655	0.0198662	P31943,P52597	P52597,P31943
corum_1287	HNRPF-HNRPH1 complex	hsa-miR-513b	0.000415819	0.00249492	P31943,P52597	P52597,P31943
corum_100	hNURF complex	hsa-miR-655	0.00455397	0.0364317	P28370,Q16576,Q12830,Q09028	Q12830,P28370
corum_919	hNURF complex	hsa-miR-655	0.00455397	0.0364317	P28370,Q16576,Q12830,Q09028	Q12830,P28370
corum_1462	hPRC1L complex	hsa-miR-183	0.00124233	0.0173927	P35226,Q8IXK0,Q86V19,Q99496	Q99496,P35226
corum_1462	hPRC1L complex	hsa-miR-219-2-3p	0.000130309	0.00195463	P35226,Q8IXK0,Q86V19,Q99496	Q99496,P35226
corum_2821	hSIR2-p53 complex	hsa-miR-22	0.000270595	0.000811784	P04637,Q96EB6	Q96EB6,P04637
corum_4158	HSP90-FKBP38-CAM-Ca(2+) complex	hsa-miR-661	0.000440409	0.00132123	Q5CAQ7,P62158,Q9NTK6,Q14318	P62158,Q14318
corum_234	HuCHRAC complex	hsa-miR-1200	0.00445795	0.0133739	O60264,Q9NRL2,Q9NRF9,Q9NRG0	Q9NRF9,Q9NRL2
corum_541	IGF1-IGFBP3-ALS complex	hsa-miR-9	0.00638559	0.0375049	P35858,P05019,P17936	P17936,P05019
corum_541	IGF1-IGFBP3-ALS complex	hsa-miR-19a	0.00625081	0.0375049	P35858,P05019,P17936	P05019,P17936
corum_541	IGF1-IGFBP3-ALS complex	hsa-miR-19b	0.00625081	0.0375049	P35858,P05019,P17936	P05019,P17936
corum_541	IGF1-IGFBP3-ALS complex	hsa-miR-340	0.00671472	0.0375049	P35858,P05019,P17936	P05019,P17936
corum_2105	IkappaB kinase complex (IKBKB, CHUK, IKBKAP, NFKBIA, RELA, MAP3K14)	hsa-miR-520g	0.00587853	0.0235141	Q04206,O95163,P25963,O14920,O15111,Q99558	O15111,Q99558
corum_2105	IkappaB kinase complex (IKBKB, CHUK, IKBKAP, NFKBIA, RELA, MAP3K14)	hsa-miR-520h	0.00587853	0.0235141	Q04206,O95163,P25963,O14920,O15111,Q99558	O15111,Q99558
corum_2124	IKK-alpha--ER-alpha-AIB1 complex	hsa-miR-548p	3.84759e-05	0.000538662	P03372,Q9Y6Q9,O15111	Q9Y6Q9,O15111,P03372
corum_2124	IKK-alpha--ER-alpha-AIB1 complex	hsa-miR-130a	0.00381753	0.0267227	P03372,Q9Y6Q9,O15111	P03372,Q9Y6Q9
corum_2124	IKK-alpha--ER-alpha-AIB1 complex	hsa-miR-130b	0.00381753	0.0267227	P03372,Q9Y6Q9,O15111	P03372,Q9Y6Q9
corum_2124	IKK-alpha--ER-alpha-AIB1 complex	hsa-miR-301a	0.00381753	0.0267227	P03372,Q9Y6Q9,O15111	P03372,Q9Y6Q9
corum_2124	IKK-alpha--ER-alpha-AIB1 complex	hsa-miR-301b	0.00381753	0.0267227	P03372,Q9Y6Q9,O15111	P03372,Q9Y6Q9
corum_2124	IKK-alpha--ER-alpha-AIB1 complex	hsa-miR-454	0.00381753	0.0267227	P03372,Q9Y6Q9,O15111	P03372,Q9Y6Q9
corum_2124	IKK-alpha--ER-alpha-AIB1 complex	hsa-miR-520f	0.00125491	0.0159186	P03372,Q9Y6Q9,O15111	P03372,Q9Y6Q9
corum_2124	IKK-alpha--ER-alpha-AIB1 complex	hsa-miR-656	0.00210996	0.0206284	P03372,Q9Y6Q9,O15111	P03372,O15111
corum_2124	IKK-alpha--ER-alpha-AIB1 complex	hsa-miR-520g	0.00122451	0.0159186	P03372,Q9Y6Q9,O15111	O15111,Q9Y6Q9
corum_2124	IKK-alpha--ER-alpha-AIB1 complex	hsa-miR-520h	0.00122451	0.0159186	P03372,Q9Y6Q9,O15111	O15111,Q9Y6Q9
corum_2124	IKK-alpha--ER-alpha-AIB1 complex	hsa-miR-545	0.00206284	0.0206284	P03372,Q9Y6Q9,O15111	Q9Y6Q9,O15111
corum_2124	IKK-alpha--ER-alpha-AIB1 complex	hsa-miR-655	0.00232019	0.0206284	P03372,Q9Y6Q9,O15111	O15111,Q9Y6Q9
corum_2847	ING4 complex (ING4, MYST2, C1orf149, PHF15)	hsa-miR-128	0.00869833	0.0434916	Q9NQC1,O95251,Q9UNL4,Q7Z311	O95251,Q9NQC1
corum_2847	ING4 complex (ING4, MYST2, C1orf149, PHF15)	hsa-miR-539	0.00270826	0.0162495	Q9NQC1,O95251,Q9UNL4,Q7Z311	O95251,Q9NQC1
corum_2847	ING4 complex (ING4, MYST2, C1orf149, PHF15)	hsa-miR-1207-5p	0.00122528	0.00857693	Q9NQC1,O95251,Q9UNL4,Q7Z311	Q9NQC1,O95251
corum_2847	ING4 complex (ING4, MYST2, C1orf149, PHF15)	hsa-miR-1271	0.00876412	0.0434916	Q9NQC1,O95251,Q9UNL4,Q7Z311	O95251,Q9NQC1
corum_2847	ING4 complex (ING4, MYST2, C1orf149, PHF15)	hsa-miR-96	0.00876412	0.0434916	Q9NQC1,O95251,Q9UNL4,Q7Z311	O95251,Q9NQC1
corum_2859	ING5 complex	hsa-miR-193a-3p	5.4865e-05	0.00477325	Q8WYB5,Q92794,O95251,Q9ULD4,O95696,Q9NQC1,Q8WYH8,Q6IE81,Q92613,Q7Z311,P55201	Q8WYH8,Q9NQC1,P55201
corum_2859	ING5 complex	hsa-miR-193b	5.4865e-05	0.00477325	Q8WYB5,Q92794,O95251,Q9ULD4,O95696,Q9NQC1,Q8WYH8,Q6IE81,Q92613,Q7Z311,P55201	Q8WYH8,Q9NQC1,P55201
corum_2859	ING5 complex	hsa-miR-1324	0.000267244	0.0224485	Q8WYB5,Q92794,O95251,Q9ULD4,O95696,Q9NQC1,Q8WYH8,Q6IE81,Q92613,Q7Z311,P55201	Q9ULD4,O95251,Q92794
corum_2859	ING5 complex	hsa-miR-636	7.87199e-05	0.00669119	Q8WYB5,Q92794,O95251,Q9ULD4,O95696,Q9NQC1,Q8WYH8,Q6IE81,Q92613,Q7Z311,P55201	Q92613,Q9NQC1,Q9ULD4,Q6IE81
corum_2859	ING5 complex	hsa-miR-520d-5p	4.12008e-05	0.00366687	Q8WYB5,Q92794,O95251,Q9ULD4,O95696,Q9NQC1,Q8WYH8,Q6IE81,Q92613,Q7Z311,P55201	Q92794,Q8WYH8,Q6IE81,Q9NQC1,P55201,Q8WYB5
corum_2859	ING5 complex	hsa-miR-524-5p	4.12008e-05	0.00366687	Q8WYB5,Q92794,O95251,Q9ULD4,O95696,Q9NQC1,Q8WYH8,Q6IE81,Q92613,Q7Z311,P55201	Q92794,Q8WYH8,Q6IE81,Q9NQC1,P55201,Q8WYB5
corum_2859	ING5 complex	hsa-miR-568	0.000545833	0.0453041	Q8WYB5,Q92794,O95251,Q9ULD4,O95696,Q9NQC1,Q8WYH8,Q6IE81,Q92613,Q7Z311,P55201	Q8WYB5,O95696,Q9ULD4
corum_1153	Integrator complex	hsa-miR-758	0.00335406	0.0335406	Q9NVH2,Q8N201,Q68E01,Q96HW7,Q5TA45,Q9NV88,Q9UL03,Q9NVR2,Q6P9B9,Q75QN2,Q96CB8,Q9H0H0	Q9UL03,Q9H0H0
corum_1155	Integrator-RNAPII complex	hsa-miR-758	0.00458034	0.0458034	Q9NVH2,Q8N201,Q68E01,Q96HW7,Q5TA45,Q9NV88,P24928,Q9UL03,Q9NVR2,Q6P9B9,Q75QN2,P30876,Q96CB8,Q9H0H0	Q9UL03,Q9H0H0
corum_2362	ITAGV-ITGB3-F11R complex	hsa-miR-513b	0.00123056	0.00369168	P05106,Q9Y624,P06756	P06756,P05106
corum_783	ITCH-FAM/USP9x complex	hsa-miR-641	0.000311969	0.00218378	Q96J02,Q93008	Q96J02,Q93008
corum_783	ITCH-FAM/USP9x complex	hsa-miR-520g	0.000413761	0.00248256	Q96J02,Q93008	Q93008,Q96J02
corum_783	ITCH-FAM/USP9x complex	hsa-miR-520h	0.000413761	0.00248256	Q96J02,Q93008	Q93008,Q96J02
corum_783	ITCH-FAM/USP9x complex	hsa-miR-520d-5p	0.00496655	0.0198662	Q96J02,Q93008	Q96J02,Q93008
corum_783	ITCH-FAM/USP9x complex	hsa-miR-524-5p	0.00496655	0.0198662	Q96J02,Q93008	Q96J02,Q93008
corum_2434	ITGA1-ITGB1-COL6A3 complex	hsa-miR-29a	0.00517371	0.0258685	P05556,P56199,P12111	P12111,P05556
corum_2434	ITGA1-ITGB1-COL6A3 complex	hsa-miR-29b	0.00517371	0.0258685	P05556,P56199,P12111	P12111,P05556
corum_2434	ITGA1-ITGB1-COL6A3 complex	hsa-miR-29c	0.00517371	0.0258685	P05556,P56199,P12111	P12111,P05556
corum_3058	ITGA11-ITGB1 complex	hsa-miR-29a	0.00177431	0.00887154	P05556,Q9UKX5	P05556,Q9UKX5
corum_3058	ITGA11-ITGB1 complex	hsa-miR-29b	0.00177431	0.00887154	P05556,Q9UKX5	P05556,Q9UKX5
corum_3058	ITGA11-ITGB1 complex	hsa-miR-29c	0.00177431	0.00887154	P05556,Q9UKX5	P05556,Q9UKX5
corum_3059	ITGA11-ITGB1-COL1A1 complex	hsa-miR-29a	7.46096e-05	0.000373048	P05556,P02452,Q9UKX5	P02452,P05556,Q9UKX5
corum_3059	ITGA11-ITGB1-COL1A1 complex	hsa-miR-29b	7.46096e-05	0.000373048	P05556,P02452,Q9UKX5	P02452,P05556,Q9UKX5
corum_3059	ITGA11-ITGB1-COL1A1 complex	hsa-miR-29c	7.46096e-05	0.000373048	P05556,P02452,Q9UKX5	P02452,P05556,Q9UKX5
corum_2429	ITGA2-ITGB1-CD47 complex	hsa-miR-34b	0.000383261	0.00114978	Q08722,P05556,P17301	P17301,Q08722
corum_2431	ITGA2-ITGB1-COL6A3 complex	hsa-miR-29a	0.00517371	0.0258685	P05556,P17301,P12111	P12111,P05556
corum_2431	ITGA2-ITGB1-COL6A3 complex	hsa-miR-29b	0.00517371	0.0258685	P05556,P17301,P12111	P12111,P05556
corum_2431	ITGA2-ITGB1-COL6A3 complex	hsa-miR-29c	0.00517371	0.0258685	P05556,P17301,P12111	P12111,P05556
corum_2896	ITGA2b-ITGB3-CD47-FAK complex	hsa-miR-135a	0.00378399	0.01892	Q08722,P08514,P05106,Q05397	Q05397,Q08722
corum_2896	ITGA2b-ITGB3-CD47-FAK complex	hsa-miR-135b	0.00378399	0.01892	Q08722,P08514,P05106,Q05397	Q05397,Q08722
corum_2896	ITGA2b-ITGB3-CD47-FAK complex	hsa-miR-330-3p	0.00471617	0.01892	Q08722,P08514,P05106,Q05397	Q08722,Q05397
corum_2896	ITGA2b-ITGB3-CD47-FAK complex	hsa-miR-214	0.00243972	0.0146383	Q08722,P08514,P05106,Q05397	Q08722,P08514
corum_2896	ITGA2b-ITGB3-CD47-FAK complex	hsa-miR-149	0.00100633	0.00905693	Q08722,P08514,P05106,Q05397	P05106,Q08722
corum_2896	ITGA2b-ITGB3-CD47-FAK complex	hsa-miR-221	0.00135602	0.0108482	Q08722,P08514,P05106,Q05397	P05106,Q08722
corum_2896	ITGA2b-ITGB3-CD47-FAK complex	hsa-miR-222	0.00135602	0.0108482	Q08722,P08514,P05106,Q05397	P05106,Q08722
corum_2377	ITGA2b-ITGB3-CD47-SRC complex	hsa-miR-141	0.0040685	0.0203425	Q08722,P12931,P08514,P05106	Q08722,P12931
corum_2377	ITGA2b-ITGB3-CD47-SRC complex	hsa-miR-200a	0.0040685	0.0203425	Q08722,P12931,P08514,P05106	Q08722,P12931
corum_2377	ITGA2b-ITGB3-CD47-SRC complex	hsa-miR-940	0.00142841	0.0122042	Q08722,P12931,P08514,P05106	P12931,Q08722
corum_2377	ITGA2b-ITGB3-CD47-SRC complex	hsa-miR-214	0.00243972	0.0146383	Q08722,P12931,P08514,P05106	Q08722,P08514
corum_2377	ITGA2b-ITGB3-CD47-SRC complex	hsa-miR-149	8.78087e-06	8.78087e-05	Q08722,P12931,P08514,P05106	P05106,Q08722,P12931
corum_2377	ITGA2b-ITGB3-CD47-SRC complex	hsa-miR-9	0.0123743	0.0371229	Q08722,P12931,P08514,P05106	Q08722,P12931
corum_2377	ITGA2b-ITGB3-CD47-SRC complex	hsa-miR-221	0.00135602	0.0122042	Q08722,P12931,P08514,P05106	P05106,Q08722
corum_2377	ITGA2b-ITGB3-CD47-SRC complex	hsa-miR-222	0.00135602	0.0122042	Q08722,P12931,P08514,P05106	P05106,Q08722
corum_2872	ITGA2b-ITGB3-CD9-GP1b-CD47 complex	hsa-miR-214	0.00593548	0.0178065	P13224,P07359,Q08722,P21926,P08514,P05106	Q08722,P08514
corum_2872	ITGA2b-ITGB3-CD9-GP1b-CD47 complex	hsa-miR-149	0.00247255	0.0148353	P13224,P07359,Q08722,P21926,P08514,P05106	P05106,Q08722
corum_2872	ITGA2b-ITGB3-CD9-GP1b-CD47 complex	hsa-miR-221	0.00332231	0.0166115	P13224,P07359,Q08722,P21926,P08514,P05106	P05106,Q08722
corum_2872	ITGA2b-ITGB3-CD9-GP1b-CD47 complex	hsa-miR-222	0.00332231	0.0166115	P13224,P07359,Q08722,P21926,P08514,P05106	P05106,Q08722
corum_2376	ITGA2B-ITGB3-FN1-TGM2 complex	hsa-miR-19a	0.0121173	0.0484692	P21980,P08514,P05106,P02751	P05106,P21980
corum_2376	ITGA2B-ITGB3-FN1-TGM2 complex	hsa-miR-19b	0.0121173	0.0484692	P21980,P08514,P05106,P02751	P05106,P21980
corum_2406	ITGA3-ITGB1 complex	hsa-miR-124	0.00422705	0.0169082	P26006,P05556	P05556,P26006
corum_2406	ITGA3-ITGB1 complex	hsa-miR-506	0.00422705	0.0169082	P26006,P05556	P05556,P26006
corum_2398	ITGA3-ITGB1-BSG complex	hsa-miR-124	0.0121321	0.0485284	P26006,P05556,P35613	P05556,P26006
corum_2398	ITGA3-ITGB1-BSG complex	hsa-miR-506	0.0121321	0.0485284	P26006,P05556,P35613	P05556,P26006
corum_2400	ITGA3-ITGB1-CD151 complex	hsa-miR-124	0.000274526	0.00164715	P26006,P05556,P48509	P05556,P48509,P26006
corum_2400	ITGA3-ITGB1-CD151 complex	hsa-miR-506	0.000274526	0.00164715	P26006,P05556,P48509	P05556,P48509,P26006
corum_2400	ITGA3-ITGB1-CD151 complex	hsa-miR-199a-3p	0.00064469	0.00257876	P26006,P05556,P48509	P26006,P48509
corum_2400	ITGA3-ITGB1-CD151 complex	hsa-miR-199b-3p	0.00064469	0.00257876	P26006,P05556,P48509	P26006,P48509
corum_2399	ITGA3-ITGB1-CD63 complex	hsa-miR-124	0.0121321	0.0485284	P26006,P08962,P05556	P05556,P26006
corum_2399	ITGA3-ITGB1-CD63 complex	hsa-miR-506	0.0121321	0.0485284	P26006,P08962,P05556	P05556,P26006
corum_2401	ITGA3-ITGB1-THBS1 complex	hsa-miR-124	0.0121321	0.0485284	P07996,P26006,P05556	P05556,P26006
corum_2401	ITGA3-ITGB1-THBS1 complex	hsa-miR-506	0.0121321	0.0485284	P07996,P26006,P05556	P05556,P26006
corum_2401	ITGA3-ITGB1-THBS1 complex	hsa-miR-101	0.00269822	0.0161893	P07996,P26006,P05556	P26006,P07996
corum_2401	ITGA3-ITGB1-THBS1 complex	hsa-miR-144	0.00307556	0.0161893	P07996,P26006,P05556	P07996,P26006
corum_2401	ITGA3-ITGB1-THBS1 complex	hsa-miR-139-5p	0.000461712	0.00415541	P07996,P26006,P05556	P07996,P26006
corum_2401	ITGA3-ITGB1-THBS1 complex	hsa-miR-221	0.000684904	0.00547923	P07996,P26006,P05556	P07996,P26006
corum_2401	ITGA3-ITGB1-THBS1 complex	hsa-miR-222	0.000684904	0.00547923	P07996,P26006,P05556	P07996,P26006
corum_2423	ITGA4-ITGB1-CD47 complex	hsa-miR-578	0.000396986	0.00119096	Q08722,P05556,P13612	P13612,Q08722
corum_1810	ITGA4-PXN-GIT1 complex	hsa-miR-199a-5p	6.53826e-06	3.26913e-05	P49023,P13612,Q9Y2X7	Q9Y2X7,P13612,P49023
corum_1810	ITGA4-PXN-GIT1 complex	hsa-miR-199b-5p	6.53826e-06	3.26913e-05	P49023,P13612,Q9Y2X7	Q9Y2X7,P13612,P49023
corum_1810	ITGA4-PXN-GIT1 complex	hsa-miR-145	0.00203172	0.00609515	P49023,P13612,Q9Y2X7	P49023,Q9Y2X7
corum_2384	ITGA5-ITGB1-ADAM15 complex	hsa-miR-137	0.00532154	0.0159646	P05556,P08648,Q13444	P08648,Q13444
corum_2850	ITGA5-ITGB1-FN-1-NOV complex	hsa-miR-1200	0.00445795	0.0133739	P48745,P05556,P02751,P08648	P48745,P08648
corum_2383	ITGA5-ITGB1-FN1-TGM2 complex	hsa-miR-518a-5p	0.00388766	0.0155506	P21980,P05556,P02751,P08648	P21980,P08648
corum_2383	ITGA5-ITGB1-FN1-TGM2 complex	hsa-miR-527	0.00388766	0.0155506	P21980,P05556,P02751,P08648	P21980,P08648
corum_2882	ITGA5-ITGB3-COL6A3 complex	hsa-miR-148a	0.00210207	0.0231228	P05106,P08648,P12111	P08648,P12111
corum_2882	ITGA5-ITGB3-COL6A3 complex	hsa-miR-148b	0.00210207	0.0231228	P05106,P08648,P12111	P08648,P12111
corum_2882	ITGA5-ITGB3-COL6A3 complex	hsa-miR-152	0.00210207	0.0231228	P05106,P08648,P12111	P08648,P12111
corum_2882	ITGA5-ITGB3-COL6A3 complex	hsa-miR-202	0.00261863	0.0231228	P05106,P08648,P12111	P12111,P05106
corum_2413	ITGA6-ITGB1 complex	hsa-miR-29a	0.00177431	0.00887154	P05556,P23229	P05556,P23229
corum_2413	ITGA6-ITGB1 complex	hsa-miR-29b	0.00177431	0.00887154	P05556,P23229	P05556,P23229
corum_2413	ITGA6-ITGB1 complex	hsa-miR-29c	0.00177431	0.00887154	P05556,P23229	P05556,P23229
corum_2411	ITGA6-ITGB1-CD151 complex	hsa-miR-124	0.0121321	0.0485284	P05556,P23229,P48509	P05556,P48509
corum_2411	ITGA6-ITGB1-CD151 complex	hsa-miR-506	0.0121321	0.0485284	P05556,P23229,P48509	P05556,P48509
corum_2411	ITGA6-ITGB1-CD151 complex	hsa-miR-29a	0.00517371	0.036216	P05556,P23229,P48509	P05556,P23229
corum_2411	ITGA6-ITGB1-CD151 complex	hsa-miR-29b	0.00517371	0.036216	P05556,P23229,P48509	P05556,P23229
corum_2411	ITGA6-ITGB1-CD151 complex	hsa-miR-29c	0.00517371	0.036216	P05556,P23229,P48509	P05556,P23229
corum_2411	ITGA6-ITGB1-CD151 complex	hsa-miR-199a-3p	0.00064469	0.00580221	P05556,P23229,P48509	P48509,P23229
corum_2411	ITGA6-ITGB1-CD151 complex	hsa-miR-199b-3p	0.00064469	0.00580221	P05556,P23229,P48509	P48509,P23229
corum_2437	ITGA6-ITGB1-CYR61 complex	hsa-miR-29a	0.00517371	0.0258685	P05556,P23229,O00622	P05556,P23229
corum_2437	ITGA6-ITGB1-CYR61 complex	hsa-miR-29b	0.00517371	0.0258685	P05556,P23229,O00622	P05556,P23229
corum_2437	ITGA6-ITGB1-CYR61 complex	hsa-miR-29c	0.00517371	0.0258685	P05556,P23229,O00622	P05556,P23229
corum_2323	ITGA6-ITGB4 complex	hsa-miR-9	0.00219708	0.00659124	P23229,P16144	P23229,P16144
corum_2320	ITGA6-ITGB4-CD151 complex	hsa-miR-199a-3p	0.00064469	0.00322345	P23229,P48509,P16144	P48509,P23229
corum_2320	ITGA6-ITGB4-CD151 complex	hsa-miR-199b-3p	0.00064469	0.00322345	P23229,P48509,P16144	P48509,P23229
corum_2320	ITGA6-ITGB4-CD151 complex	hsa-miR-9	0.00638559	0.0191568	P23229,P48509,P16144	P23229,P16144
corum_2770	ITGA6-ITGB4-CD9 complex	hsa-miR-9	0.00638559	0.0191568	P21926,P23229,P16144	P23229,P16144
corum_2321	ITGA6-ITGB4-FYN complex	hsa-miR-9	0.00638559	0.0255424	P23229,P06241,P16144	P23229,P16144
corum_2321	ITGA6-ITGB4-FYN complex	hsa-miR-340	0.00671472	0.0255424	P23229,P06241,P16144	P06241,P23229
corum_2322	ITGA6-ITGB4-LAMA5 complex	hsa-miR-9	0.00638559	0.0191568	P23229,O15230,P16144	P23229,P16144
corum_2318	ITGA6-ITGB4-Laminin10/12 complex	hsa-miR-377	0.00321779	0.0386135	P11047,P23229,P07942,O15230,P16144	P23229,P11047
corum_2319	ITGA6-ITGB4-Laminin10/12 complex	hsa-miR-377	0.00321779	0.0386135	P11047,P23229,P55268,O15230,P16144	P23229,P11047
corum_3096	ITGA6-ITGB4-SHC1-GRB2 complex	hsa-miR-105	0.00121679	0.00851753	P62993,P23229,P29353,P16144	P23229,P62993
corum_3096	ITGA6-ITGB4-SHC1-GRB2 complex	hsa-miR-9	0.000396878	0.00317502	P62993,P23229,P29353,P16144	P23229,P29353,P16144
corum_2395	ITGA7-ITGB1-CD151 complex	hsa-miR-124	0.000274526	0.0010981	Q13683,P05556,P48509	P05556,Q13683,P48509
corum_2395	ITGA7-ITGB1-CD151 complex	hsa-miR-506	0.000274526	0.0010981	Q13683,P05556,P48509	P05556,Q13683,P48509
corum_2396	ITGA7-ITGB1-CD9 complex	hsa-miR-124	0.0121321	0.0485284	P21926,Q13683,P05556	P05556,Q13683
corum_2396	ITGA7-ITGB1-CD9 complex	hsa-miR-506	0.0121321	0.0485284	P21926,Q13683,P05556	P05556,Q13683
corum_2397	ITGA7-ITGB1-ITGB1BP3 complex	hsa-miR-124	0.0121321	0.0485284	Q9NZK3,Q13683,P05556	P05556,Q13683
corum_2397	ITGA7-ITGB1-ITGB1BP3 complex	hsa-miR-506	0.0121321	0.0485284	Q9NZK3,Q13683,P05556	P05556,Q13683
corum_2447	ITGA9-ITGB1-ADAM12 complex	hsa-miR-29a	0.00517371	0.0258685	Q13797,P05556,O43184	P05556,O43184
corum_2447	ITGA9-ITGB1-ADAM12 complex	hsa-miR-29b	0.00517371	0.0258685	Q13797,P05556,O43184	P05556,O43184
corum_2447	ITGA9-ITGB1-ADAM12 complex	hsa-miR-29c	0.00517371	0.0258685	Q13797,P05556,O43184	P05556,O43184
corum_2445	ITGA9-ITGB1-ADAM15 complex	hsa-miR-137	0.00532154	0.0159646	Q13797,P05556,Q13444	Q13797,Q13444
corum_2440	ITGA9-ITGB1-ADAM9 complex	hsa-miR-125a-5p	0.00267156	0.0106862	Q13797,P05556,Q13443	Q13443,Q13797
corum_2440	ITGA9-ITGB1-ADAM9 complex	hsa-miR-125b	0.00267156	0.0106862	Q13797,P05556,Q13443	Q13443,Q13797
corum_2440	ITGA9-ITGB1-ADAM9 complex	hsa-miR-513c	0.000369775	0.00184888	Q13797,P05556,Q13443	Q13443,P05556
corum_2443	ITGA9-ITGB1-TNC complex	hsa-miR-548k	0.000749851	0.00299941	Q13797,P05556,P24821	Q13797,P24821
corum_2443	ITGA9-ITGB1-TNC complex	hsa-miR-636	0.00154499	0.00463497	Q13797,P05556,P24821	Q13797,P24821
corum_2972	ITGA9-ITGB1-VEGFA complex	hsa-miR-548c-3p	0.0120769	0.0362306	P15692,Q13797,P05556	Q13797,P15692
corum_2972	ITGA9-ITGB1-VEGFA complex	hsa-miR-29a	0.00517371	0.0310422	P15692,Q13797,P05556	P15692,P05556
corum_2972	ITGA9-ITGB1-VEGFA complex	hsa-miR-29b	0.00517371	0.0310422	P15692,Q13797,P05556	P15692,P05556
corum_2972	ITGA9-ITGB1-VEGFA complex	hsa-miR-29c	0.00517371	0.0310422	P15692,Q13797,P05556	P15692,P05556
corum_2971	ITGA9-ITGB1-VEGFC complex	hsa-miR-548c-3p	0.0120769	0.0362306	Q13797,P05556,P49767	P49767,Q13797
corum_2816	ITGAV-ITGB3 complex	hsa-miR-513b	0.000415819	0.00124746	P05106,P06756	P06756,P05106
corum_2359	ITGAV-ITGB3-ADAM15 complex	hsa-miR-513b	0.00123056	0.00369168	P05106,Q13444,P06756	P06756,P05106
corum_2364	ITGAV-ITGB3-ADAM23 complex	hsa-miR-25	0.00353776	0.0283021	P05106,O75077,P06756	P06756,O75077
corum_2364	ITGAV-ITGB3-ADAM23 complex	hsa-miR-32	0.00353776	0.0283021	P05106,O75077,P06756	P06756,O75077
corum_2364	ITGAV-ITGB3-ADAM23 complex	hsa-miR-363	0.00353776	0.0283021	P05106,O75077,P06756	P06756,O75077
corum_2364	ITGAV-ITGB3-ADAM23 complex	hsa-miR-367	0.00353776	0.0283021	P05106,O75077,P06756	P06756,O75077
corum_2364	ITGAV-ITGB3-ADAM23 complex	hsa-miR-92a	0.00353776	0.0283021	P05106,O75077,P06756	P06756,O75077
corum_2364	ITGAV-ITGB3-ADAM23 complex	hsa-miR-92b	0.00353776	0.0283021	P05106,O75077,P06756	P06756,O75077
corum_2364	ITGAV-ITGB3-ADAM23 complex	hsa-miR-513b	0.00123056	0.011075	P05106,O75077,P06756	P06756,P05106
corum_2355	ITGAV-ITGB3-CD47-FCER2 complex	hsa-miR-548n	0.00546212	0.01892	Q08722,P06734,P05106,P06756	Q08722,P06756
corum_2355	ITGAV-ITGB3-CD47-FCER2 complex	hsa-miR-1183	0.000714404	0.00714404	Q08722,P06734,P05106,P06756	P06756,Q08722
corum_2355	ITGAV-ITGB3-CD47-FCER2 complex	hsa-miR-135a	0.00378399	0.01892	Q08722,P06734,P05106,P06756	P06756,Q08722
corum_2355	ITGAV-ITGB3-CD47-FCER2 complex	hsa-miR-135b	0.00378399	0.01892	Q08722,P06734,P05106,P06756	P06756,Q08722
corum_2355	ITGAV-ITGB3-CD47-FCER2 complex	hsa-miR-149	0.00100633	0.00905693	Q08722,P06734,P05106,P06756	P05106,Q08722
corum_2355	ITGAV-ITGB3-CD47-FCER2 complex	hsa-miR-221	0.00135602	0.0108482	Q08722,P06734,P05106,P06756	P05106,Q08722
corum_2355	ITGAV-ITGB3-CD47-FCER2 complex	hsa-miR-222	0.00135602	0.0108482	Q08722,P06734,P05106,P06756	P05106,Q08722
corum_2355	ITGAV-ITGB3-CD47-FCER2 complex	hsa-miR-513b	0.00242784	0.0145671	Q08722,P06734,P05106,P06756	P06756,P05106
corum_2365	ITGAV-ITGB3-COL4A3 complex	hsa-miR-135a	0.00192461	0.00769844	Q01955,P05106,P06756	Q01955,P06756
corum_2365	ITGAV-ITGB3-COL4A3 complex	hsa-miR-135b	0.00192461	0.00769844	Q01955,P05106,P06756	Q01955,P06756
corum_2365	ITGAV-ITGB3-COL4A3 complex	hsa-miR-513b	0.00123056	0.0061528	Q01955,P05106,P06756	P06756,P05106
corum_2369	ITGAV-ITGB3-EGFR complex	hsa-miR-513b	0.00123056	0.00369168	P05106,O00688,P06756	P06756,P05106
corum_2374	ITGAV-ITGB3-LAMA4 complex	hsa-miR-513b	0.00123056	0.00369168	P05106,Q16363,P06756	P06756,P05106
corum_2849	ITGAV-ITGB3-NOV complex	hsa-miR-513b	0.00123056	0.00369168	P48745,P05106,P06756	P06756,P05106
corum_2366	ITGAV-ITGB3-PPAP2b complex	hsa-miR-25	0.00353776	0.0283021	P05106,O14495,P06756	P06756,O14495
corum_2366	ITGAV-ITGB3-PPAP2b complex	hsa-miR-32	0.00353776	0.0283021	P05106,O14495,P06756	P06756,O14495
corum_2366	ITGAV-ITGB3-PPAP2b complex	hsa-miR-363	0.00353776	0.0283021	P05106,O14495,P06756	P06756,O14495
corum_2366	ITGAV-ITGB3-PPAP2b complex	hsa-miR-367	0.00353776	0.0283021	P05106,O14495,P06756	P06756,O14495
corum_2366	ITGAV-ITGB3-PPAP2b complex	hsa-miR-92a	0.00353776	0.0283021	P05106,O14495,P06756	P06756,O14495
corum_2366	ITGAV-ITGB3-PPAP2b complex	hsa-miR-92b	0.00353776	0.0283021	P05106,O14495,P06756	P06756,O14495
corum_2366	ITGAV-ITGB3-PPAP2b complex	hsa-miR-513b	0.00123056	0.0123056	P05106,O14495,P06756	P06756,P05106
corum_2366	ITGAV-ITGB3-PPAP2b complex	hsa-miR-203	0.00227081	0.0204373	P05106,O14495,P06756	O14495,P06756
corum_2363	ITGAV-ITGB3-PXN-PTK2b complex	hsa-miR-19a	0.0121173	0.0484692	P49023,P05106,Q14289,P06756	P05106,Q14289
corum_2363	ITGAV-ITGB3-PXN-PTK2b complex	hsa-miR-19b	0.0121173	0.0484692	P49023,P05106,Q14289,P06756	P05106,Q14289
corum_2363	ITGAV-ITGB3-PXN-PTK2b complex	hsa-miR-513b	0.00242784	0.0145671	P49023,P05106,Q14289,P06756	P06756,P05106
corum_2363	ITGAV-ITGB3-PXN-PTK2b complex	hsa-miR-203	0.00445795	0.0222898	P49023,P05106,Q14289,P06756	P06756,P49023
corum_3103	ITGAV-ITGB3-SLC3A2 complex	hsa-miR-513b	0.00123056	0.00369168	P08195,P05106,P06756	P06756,P05106
corum_2358	ITGAV-ITGB3-SPP1 complex	hsa-miR-513b	0.00123056	0.00369168	P05106,P10451,P06756	P06756,P05106
corum_2373	ITGAV-ITGB3-SPP1 complex	hsa-miR-513b	0.00123056	0.00369168	P05106,P10451,P06756	P06756,P05106
corum_2846	ITGAV-ITGB3-THBS1 complex	hsa-miR-202	0.00261863	0.0366608	P07996,P05106,P06756	P07996,P05106
corum_2846	ITGAV-ITGB3-THBS1 complex	hsa-miR-221	0.000684904	0.0116434	P07996,P05106,P06756	P07996,P05106
corum_2846	ITGAV-ITGB3-THBS1 complex	hsa-miR-222	0.000684904	0.0116434	P07996,P05106,P06756	P07996,P05106
corum_2846	ITGAV-ITGB3-THBS1 complex	hsa-miR-513b	0.00123056	0.0184584	P07996,P05106,P06756	P06756,P05106
corum_2346	ITGAV-ITGB5-ADAM9 complex	hsa-miR-580	0.000359818	0.00107946	Q13443,P18084,P06756	P06756,Q13443
corum_2342	ITGAV-ITGB8-MMP14-TGFB1 complex	hsa-miR-142-5p	0.00419126	0.0461039	P26012,P01137,P50281,P06756	P06756,P26012
corum_2342	ITGAV-ITGB8-MMP14-TGFB1 complex	hsa-miR-142-3p	0.000908456	0.0109015	P26012,P01137,P50281,P06756	P26012,P06756
corum_2356	ITGB3-ITGAV-CD47 complex	hsa-miR-548n	0.00278803	0.00962305	Q08722,P05106,P06756	Q08722,P06756
corum_2356	ITGB3-ITGAV-CD47 complex	hsa-miR-1183	0.000359818	0.00359818	Q08722,P05106,P06756	P06756,Q08722
corum_2356	ITGB3-ITGAV-CD47 complex	hsa-miR-135a	0.00192461	0.00962305	Q08722,P05106,P06756	P06756,Q08722
corum_2356	ITGB3-ITGAV-CD47 complex	hsa-miR-135b	0.00192461	0.00962305	Q08722,P05106,P06756	P06756,Q08722
corum_2356	ITGB3-ITGAV-CD47 complex	hsa-miR-149	0.000507553	0.00456798	Q08722,P05106,P06756	P05106,Q08722
corum_2356	ITGB3-ITGAV-CD47 complex	hsa-miR-221	0.000684904	0.00547923	Q08722,P05106,P06756	P05106,Q08722
corum_2356	ITGB3-ITGAV-CD47 complex	hsa-miR-222	0.000684904	0.00547923	Q08722,P05106,P06756	P05106,Q08722
corum_2356	ITGB3-ITGAV-CD47 complex	hsa-miR-513b	0.00123056	0.00738337	Q08722,P05106,P06756	P06756,P05106
corum_2826	ITGB3-ITGAV-VTN complex	hsa-miR-513b	0.00123056	0.00369168	P04004,P05106,P06756	P06756,P05106
corum_2351	ITGB6-FYN-FN1 complex	hsa-miR-1271	0.00449915	0.0179966	P18564,P02751,P06241	P02751,P06241
corum_2351	ITGB6-FYN-FN1 complex	hsa-miR-96	0.00449915	0.0179966	P18564,P02751,P06241	P02751,P06241
corum_2028	JAK2-IL12RB2 complex	hsa-miR-204	0.00053223	0.00212892	Q99665,O60674	O60674,Q99665
corum_2028	JAK2-IL12RB2 complex	hsa-miR-211	0.00053223	0.00212892	Q99665,O60674	O60674,Q99665
corum_1816	JUN-TCF4-CTNNB1 complex	hsa-miR-200b	0.00463736	0.0370989	P15884,P35222,P05412	P05412,P15884
corum_1816	JUN-TCF4-CTNNB1 complex	hsa-miR-200c	0.00463736	0.0370989	P15884,P35222,P05412	P05412,P15884
corum_1816	JUN-TCF4-CTNNB1 complex	hsa-miR-429	0.00463736	0.0370989	P15884,P35222,P05412	P05412,P15884
corum_1816	JUN-TCF4-CTNNB1 complex	hsa-miR-216b	0.000226675	0.00272011	P15884,P35222,P05412	P05412,P15884
corum_1816	JUN-TCF4-CTNNB1 complex	hsa-miR-624	0.000248121	0.00272933	P15884,P35222,P05412	P35222,P15884
corum_1816	JUN-TCF4-CTNNB1 complex	hsa-miR-512-5p	6.53547e-05	0.000914965	P15884,P35222,P05412	P35222,P15884
corum_1816	JUN-TCF4-CTNNB1 complex	hsa-miR-885-5p	0.000114506	0.00148858	P15884,P35222,P05412	P35222,P15884
corum_1816	JUN-TCF4-CTNNB1 complex	hsa-miR-139-5p	0.000461712	0.00461712	P15884,P35222,P05412	P15884,P05412
corum_1816	JUN-TCF4-CTNNB1 complex	hsa-miR-655	0.00232019	0.0208817	P15884,P35222,P05412	P15884,P05412
corum_2754	JUND-FOSB-SMAD3-SMAD4 complex	hsa-miR-224	0.000815511	0.0138637	P53539,Q13485,P84022,P17535	Q13485,P53539
corum_2754	JUND-FOSB-SMAD3-SMAD4 complex	hsa-miR-144	0.00601905	0.0421334	P53539,Q13485,P84022,P17535	Q13485,P53539
corum_2754	JUND-FOSB-SMAD3-SMAD4 complex	hsa-miR-545	0.00405328	0.0407744	P53539,Q13485,P84022,P17535	Q13485,P84022
corum_2754	JUND-FOSB-SMAD3-SMAD4 complex	hsa-miR-922	0.00216234	0.0302727	P53539,Q13485,P84022,P17535	P84022,Q13485
corum_2754	JUND-FOSB-SMAD3-SMAD4 complex	hsa-miR-645	5.58627e-05	0.00122898	P53539,Q13485,P84022,P17535	P84022,P53539
corum_2754	JUND-FOSB-SMAD3-SMAD4 complex	hsa-miR-1284	0.00130295	0.0208471	P53539,Q13485,P84022,P17535	Q13485,P84022
corum_2754	JUND-FOSB-SMAD3-SMAD4 complex	hsa-miR-1236	7.25086e-06	0.00016677	P53539,Q13485,P84022,P17535	P53539,P84022,P17535
corum_2754	JUND-FOSB-SMAD3-SMAD4 complex	hsa-miR-570	0.00669809	0.0421334	P53539,Q13485,P84022,P17535	P17535,Q13485
corum_2754	JUND-FOSB-SMAD3-SMAD4 complex	hsa-miR-298	0.00139199	0.0208798	P53539,Q13485,P84022,P17535	Q13485,P53539
corum_2754	JUND-FOSB-SMAD3-SMAD4 complex	hsa-miR-1	9.60252e-05	0.00201653	P53539,Q13485,P84022,P17535	P53539,Q13485,P17535
corum_2754	JUND-FOSB-SMAD3-SMAD4 complex	hsa-miR-206	9.60252e-05	0.00201653	P53539,Q13485,P84022,P17535	P53539,Q13485,P17535
corum_2754	JUND-FOSB-SMAD3-SMAD4 complex	hsa-miR-613	9.60252e-05	0.00201653	P53539,Q13485,P84022,P17535	P53539,Q13485,P17535
corum_2754	JUND-FOSB-SMAD3-SMAD4 complex	hsa-miR-34a	0.0031365	0.0407744	P53539,Q13485,P84022,P17535	Q13485,P53539
corum_2754	JUND-FOSB-SMAD3-SMAD4 complex	hsa-miR-34c-5p	0.0031365	0.0407744	P53539,Q13485,P84022,P17535	Q13485,P53539
corum_2754	JUND-FOSB-SMAD3-SMAD4 complex	hsa-miR-449a	0.0031365	0.0407744	P53539,Q13485,P84022,P17535	Q13485,P53539
corum_2754	JUND-FOSB-SMAD3-SMAD4 complex	hsa-miR-449b	0.0031365	0.0407744	P53539,Q13485,P84022,P17535	Q13485,P53539
corum_2754	JUND-FOSB-SMAD3-SMAD4 complex	hsa-miR-346	0.000113998	0.00205196	P53539,Q13485,P84022,P17535	Q13485,P84022
corum_2754	JUND-FOSB-SMAD3-SMAD4 complex	hsa-miR-145	0.00399267	0.0407744	P53539,Q13485,P84022,P17535	P84022,Q13485
corum_2183	Kaiso-NCOR complex	hsa-miR-548d-3p	0.000184495	0.00904023	Q92828,O15379,O75164,P52732,O60907,Q13227,Q9BZK7,Q9UPN9,O75376,Q86T24	O60907,Q86T24,O75164,O15379
corum_2183	Kaiso-NCOR complex	hsa-miR-888	0.000179642	0.00898209	Q92828,O15379,O75164,P52732,O60907,Q13227,Q9BZK7,Q9UPN9,O75376,Q86T24	Q86T24,Q9UPN9,Q9BZK7
corum_2183	Kaiso-NCOR complex	hsa-miR-512-5p	0.0009595	0.0450965	Q92828,O15379,O75164,P52732,O60907,Q13227,Q9BZK7,Q9UPN9,O75376,Q86T24	O75164,Q9BZK7
corum_2183	Kaiso-NCOR complex	hsa-miR-556-5p	0.00056067	0.0269122	Q92828,O15379,O75164,P52732,O60907,Q13227,Q9BZK7,Q9UPN9,O75376,Q86T24	Q86T24,O60907
corum_2183	Kaiso-NCOR complex	hsa-miR-299-5p	8.06253e-05	0.00411189	Q92828,O15379,O75164,P52732,O60907,Q13227,Q9BZK7,Q9UPN9,O75376,Q86T24	Q9BZK7,O75164,O60907
corum_520	KCNQ1 macromolecular complex	hsa-miR-365	0.00326571	0.0489857	P22694,P22612,P62140,P31323,P62136,P17612,P51787,Q99996,P13861,P36873	P51787,P13861
corum_520	KCNQ1 macromolecular complex	hsa-miR-127-5p	0.00283632	0.0453811	P22694,P22612,P62140,P31323,P62136,P17612,P51787,Q99996,P13861,P36873	P36873,P62140
corum_520	KCNQ1 macromolecular complex	hsa-miR-874	0.00240387	0.0408658	P22694,P22612,P62140,P31323,P62136,P17612,P51787,Q99996,P13861,P36873	P62136,P51787
corum_517	Kinase-scaffold-phosphatase complex, PKA-AKAP79-CaN	hsa-miR-944	0.00201624	0.00604873	P24588,P13861,Q08209	P24588,Q08209
corum_517	Kinase-scaffold-phosphatase complex, PKA-AKAP79-CaN	hsa-miR-512-3p	0.000461712	0.00230856	P24588,P13861,Q08209	P13861,Q08209
corum_517	Kinase-scaffold-phosphatase complex, PKA-AKAP79-CaN	hsa-miR-544	0.000862862	0.00345145	P24588,P13861,Q08209	P24588,P13861
corum_2918	Ku antigen-YY1-alphaMyHC promoter complex	hsa-miR-340	0.00671472	0.0201442	P25490,P13010,P12956	P25490,P13010
corum_595	Kv4.2-DPP10 channel complex	hsa-miR-25	0.00120716	0.00965725	Q9NZV8,Q8N608	Q8N608,Q9NZV8
corum_595	Kv4.2-DPP10 channel complex	hsa-miR-32	0.00120716	0.00965725	Q9NZV8,Q8N608	Q8N608,Q9NZV8
corum_595	Kv4.2-DPP10 channel complex	hsa-miR-363	0.00120716	0.00965725	Q9NZV8,Q8N608	Q8N608,Q9NZV8
corum_595	Kv4.2-DPP10 channel complex	hsa-miR-367	0.00120716	0.00965725	Q9NZV8,Q8N608	Q8N608,Q9NZV8
corum_595	Kv4.2-DPP10 channel complex	hsa-miR-92a	0.00120716	0.00965725	Q9NZV8,Q8N608	Q8N608,Q9NZV8
corum_595	Kv4.2-DPP10 channel complex	hsa-miR-92b	0.00120716	0.00965725	Q9NZV8,Q8N608	Q8N608,Q9NZV8
corum_778	LARC complex (LCR-associated remodeling complex)	hsa-miR-570	0.00036022	0.0284573	P07910,Q8WXI9,Q8TAQ2,O96019,Q14839,Q8IWH2,Q09028,Q969G3,Q92785,O94776,P60709,Q92769,O95983,Q9UBB5,Q92925,Q13547,Q12824,Q9HBD3,Q9HBJ5	P07910,Q92769,Q09028,Q8WXI9,O94776
corum_778	LARC complex (LCR-associated remodeling complex)	hsa-miR-1296	0.000425858	0.0332169	P07910,Q8WXI9,Q8TAQ2,O96019,Q14839,Q8IWH2,Q09028,Q969G3,Q92785,O94776,P60709,Q92769,O95983,Q9UBB5,Q92925,Q13547,Q12824,Q9HBD3,Q9HBJ5	Q92785,Q8WXI9
corum_778	LARC complex (LCR-associated remodeling complex)	hsa-miR-768-5p	8.32624e-06	0.000666099	P07910,Q8WXI9,Q8TAQ2,O96019,Q14839,Q8IWH2,Q09028,Q969G3,Q92785,O94776,P60709,Q92769,O95983,Q9UBB5,Q92925,Q13547,Q12824,Q9HBD3,Q9HBJ5	Q8TAQ2,Q92785,Q9UBB5,P07910
corum_1332	Large Drosha complex	hsa-miR-382	0.000247301	0.0158273	Q9HAL3,Q96SB4,Q01844,Q9BQ09,Q9BWL9,P31943,Q9NRR4,Q92499,O00571,O14979,Q12905,Q9UKM9,P35637,Q6FI92,Q92804,Q12906,Q92841,Q53Y61,Q8WYQ5,O43143	O00571,Q12906,O43143
corum_1332	Large Drosha complex	hsa-miR-505	0.000442751	0.0270078	Q9HAL3,Q96SB4,Q01844,Q9BQ09,Q9BWL9,P31943,Q9NRR4,Q92499,O00571,O14979,Q12905,Q9UKM9,P35637,Q6FI92,Q92804,Q12906,Q92841,Q53Y61,Q8WYQ5,O43143	O43143,Q92841,O14979
corum_1332	Large Drosha complex	hsa-miR-520d-5p	0.000291807	0.0183839	Q9HAL3,Q96SB4,Q01844,Q9BQ09,Q9BWL9,P31943,Q9NRR4,Q92499,O00571,O14979,Q12905,Q9UKM9,P35637,Q6FI92,Q92804,Q12906,Q92841,Q53Y61,Q8WYQ5,O43143	O14979,Q96SB4,Q92841,P31943,Q92804,O00571,P35637
corum_1332	Large Drosha complex	hsa-miR-524-5p	0.000291807	0.0183839	Q9HAL3,Q96SB4,Q01844,Q9BQ09,Q9BWL9,P31943,Q9NRR4,Q92499,O00571,O14979,Q12905,Q9UKM9,P35637,Q6FI92,Q92804,Q12906,Q92841,Q53Y61,Q8WYQ5,O43143	O14979,Q96SB4,Q92841,P31943,Q92804,O00571,P35637
corum_1332	Large Drosha complex	hsa-miR-421	0.000128654	0.00836254	Q9HAL3,Q96SB4,Q01844,Q9BQ09,Q9BWL9,P31943,Q9NRR4,Q92499,O00571,O14979,Q12905,Q9UKM9,P35637,Q6FI92,Q92804,Q12906,Q92841,Q53Y61,Q8WYQ5,O43143	Q12905,Q92841,O14979,O00571
corum_2529	LAT-PLC-gamma-1-p85-GRB2-CBL-VAV-SLP-76 signaling complex, C305 activated	hsa-miR-320a	1.64552e-05	0.000724028	P62993,P22681,O43561,Q13094,P27986,P19174,P15498	P22681,P62993,P19174,P27986
corum_2529	LAT-PLC-gamma-1-p85-GRB2-CBL-VAV-SLP-76 signaling complex, C305 activated	hsa-miR-320b	1.64552e-05	0.000724028	P62993,P22681,O43561,Q13094,P27986,P19174,P15498	P22681,P62993,P19174,P27986
corum_2529	LAT-PLC-gamma-1-p85-GRB2-CBL-VAV-SLP-76 signaling complex, C305 activated	hsa-miR-320c	1.64552e-05	0.000724028	P62993,P22681,O43561,Q13094,P27986,P19174,P15498	P22681,P62993,P19174,P27986
corum_2529	LAT-PLC-gamma-1-p85-GRB2-CBL-VAV-SLP-76 signaling complex, C305 activated	hsa-miR-320d	1.64552e-05	0.000724028	P62993,P22681,O43561,Q13094,P27986,P19174,P15498	P22681,P62993,P19174,P27986
corum_2529	LAT-PLC-gamma-1-p85-GRB2-CBL-VAV-SLP-76 signaling complex, C305 activated	hsa-miR-545	0.000596826	0.0222895	P62993,P22681,O43561,Q13094,P27986,P19174,P15498	P22681,P27986,P62993
corum_2529	LAT-PLC-gamma-1-p85-GRB2-CBL-VAV-SLP-76 signaling complex, C305 activated	hsa-miR-150	0.0010197	0.0356894	P62993,P22681,O43561,Q13094,P27986,P19174,P15498	P22681,P27986
corum_2529	LAT-PLC-gamma-1-p85-GRB2-CBL-VAV-SLP-76 signaling complex, C305 activated	hsa-miR-378	0.000586565	0.0222895	P62993,P22681,O43561,Q13094,P27986,P19174,P15498	P22681,P62993
corum_2529	LAT-PLC-gamma-1-p85-GRB2-CBL-VAV-SLP-76 signaling complex, C305 activated	hsa-miR-422a	0.000586565	0.0222895	P62993,P22681,O43561,Q13094,P27986,P19174,P15498	P22681,P62993
corum_2529	LAT-PLC-gamma-1-p85-GRB2-CBL-VAV-SLP-76 signaling complex, C305 activated	hsa-miR-1288	0.000130344	0.00521375	P62993,P22681,O43561,Q13094,P27986,P19174,P15498	P62993,P22681
corum_2529	LAT-PLC-gamma-1-p85-GRB2-CBL-VAV-SLP-76 signaling complex, C305 activated	hsa-miR-1269	0.000294026	0.011467	P62993,P22681,O43561,Q13094,P27986,P19174,P15498	P22681,P62993
corum_2529	LAT-PLC-gamma-1-p85-GRB2-CBL-VAV-SLP-76 signaling complex, C305 activated	hsa-miR-218	0.00134125	0.0456024	P62993,P22681,O43561,Q13094,P27986,P19174,P15498	P27986,P19174,P22681
corum_2922	LAT-PLC-gamma-1-p85-GRB2-SOS signaling complex, C305 activated	hsa-miR-320a	0.000181485	0.00943724	Q07889,P62993,O43561,P27986,P19174	P62993,P19174,P27986
corum_2922	LAT-PLC-gamma-1-p85-GRB2-SOS signaling complex, C305 activated	hsa-miR-320b	0.000181485	0.00943724	Q07889,P62993,O43561,P27986,P19174	P62993,P19174,P27986
corum_2922	LAT-PLC-gamma-1-p85-GRB2-SOS signaling complex, C305 activated	hsa-miR-320c	0.000181485	0.00943724	Q07889,P62993,O43561,P27986,P19174	P62993,P19174,P27986
corum_2922	LAT-PLC-gamma-1-p85-GRB2-SOS signaling complex, C305 activated	hsa-miR-320d	0.000181485	0.00943724	Q07889,P62993,O43561,P27986,P19174	P62993,P19174,P27986
corum_2922	LAT-PLC-gamma-1-p85-GRB2-SOS signaling complex, C305 activated	hsa-miR-128	0.0005619	0.0269712	Q07889,P62993,O43561,P27986,P19174	Q07889,P27986,P62993
corum_2922	LAT-PLC-gamma-1-p85-GRB2-SOS signaling complex, C305 activated	hsa-miR-1256	0.00075552	0.0355095	Q07889,P62993,O43561,P27986,P19174	P27986,P62993
corum_2922	LAT-PLC-gamma-1-p85-GRB2-SOS signaling complex, C305 activated	hsa-miR-182	1.4999e-05	0.000794945	Q07889,P62993,O43561,P27986,P19174	P27986,P62993,P19174,Q07889
corum_2922	LAT-PLC-gamma-1-p85-GRB2-SOS signaling complex, C305 activated	hsa-miR-1271	1.14295e-05	0.000628623	Q07889,P62993,O43561,P27986,P19174	P27986,P62993,P19174,Q07889
corum_2922	LAT-PLC-gamma-1-p85-GRB2-SOS signaling complex, C305 activated	hsa-miR-96	1.14295e-05	0.000628623	Q07889,P62993,O43561,P27986,P19174	P27986,P62993,P19174,Q07889
corum_3035	LAT2-ITGB1 complex	hsa-miR-124	0.00422705	0.0169082	P05556,Q9UHI5	P05556,Q9UHI5
corum_3035	LAT2-ITGB1 complex	hsa-miR-506	0.00422705	0.0169082	P05556,Q9UHI5	P05556,Q9UHI5
corum_959	LLGL1-PAR-6B-PRKCI complex	hsa-miR-548c-3p	0.0120769	0.0362306	P41743,Q9BYG5,Q15334	Q9BYG5,Q15334
corum_959	LLGL1-PAR-6B-PRKCI complex	hsa-miR-376a	0.000150539	0.000752693	P41743,Q9BYG5,Q15334	P41743,Q9BYG5
corum_959	LLGL1-PAR-6B-PRKCI complex	hsa-miR-376b	0.000150539	0.000752693	P41743,Q9BYG5,Q15334	P41743,Q9BYG5
corum_955	LLGL2-PAR-6B-PRKCI complex	hsa-miR-548a-3p	0.00265386	0.0132693	Q6P1M3,P41743,Q9BYG5	Q6P1M3,Q9BYG5
corum_955	LLGL2-PAR-6B-PRKCI complex	hsa-miR-548e	0.00265386	0.0132693	Q6P1M3,P41743,Q9BYG5	Q6P1M3,Q9BYG5
corum_955	LLGL2-PAR-6B-PRKCI complex	hsa-miR-548f	0.00265386	0.0132693	Q6P1M3,P41743,Q9BYG5	Q6P1M3,Q9BYG5
corum_955	LLGL2-PAR-6B-PRKCI complex	hsa-miR-648	0.000100066	0.000900592	Q6P1M3,P41743,Q9BYG5	Q9BYG5,Q6P1M3
corum_955	LLGL2-PAR-6B-PRKCI complex	hsa-miR-142-3p	0.000457989	0.00274794	Q6P1M3,P41743,Q9BYG5	Q9BYG5,Q6P1M3
corum_955	LLGL2-PAR-6B-PRKCI complex	hsa-miR-376a	0.000150539	0.00120431	Q6P1M3,P41743,Q9BYG5	P41743,Q9BYG5
corum_955	LLGL2-PAR-6B-PRKCI complex	hsa-miR-376b	0.000150539	0.00120431	Q6P1M3,P41743,Q9BYG5	P41743,Q9BYG5
corum_626	LSD1 complex	hsa-miR-936	0.000396447	0.0416269	Q13363,O60341,Q9P0W2,P08107,Q96EK2,Q9UBW7,Q96BD5,O75362,Q9UKL0,Q92766,Q9P2K3,Q13547,Q9NP66	Q9UBW7,O75362,Q92766
corum_626	LSD1 complex	hsa-miR-129-5p	5.79784e-05	0.00614571	Q13363,O60341,Q9P0W2,P08107,Q96EK2,Q9UBW7,Q96BD5,O75362,Q9UKL0,Q92766,Q9P2K3,Q13547,Q9NP66	Q92766,Q9UKL0,Q96BD5,Q96EK2
corum_3051	MAD-MAX complex	hsa-miR-22	0.000270595	0.00108238	Q05195,P61244	P61244,Q05195
corum_3051	MAD-MAX complex	hsa-miR-137	0.00182577	0.0054773	Q05195,P61244	Q05195,P61244
corum_3054	MAD1-mSin3A-HDAC2 complex	hsa-miR-1264	0.000476754	0.00333728	Q92769,Q96ST3,Q05195	Q92769,Q05195
corum_3054	MAD1-mSin3A-HDAC2 complex	hsa-miR-138	0.00108942	0.00653652	Q92769,Q96ST3,Q05195	Q96ST3,Q05195
corum_3054	MAD1-mSin3A-HDAC2 complex	hsa-miR-514	0.000259205	0.00207364	Q92769,Q96ST3,Q05195	Q05195,Q92769
corum_3113	MAML1-RBP-Jkappa-Notch1 complex	hsa-miR-548d-3p	0.0029813	0.0306683	P46531,Q92585,Q06330	Q06330,P46531
corum_3113	MAML1-RBP-Jkappa-Notch1 complex	hsa-miR-548n	0.00278803	0.0306683	P46531,Q92585,Q06330	P46531,Q92585
corum_3113	MAML1-RBP-Jkappa-Notch1 complex	hsa-miR-495	0.00237846	0.0285416	P46531,Q92585,Q06330	P46531,Q92585
corum_3113	MAML1-RBP-Jkappa-Notch1 complex	hsa-miR-137	0.00532154	0.0478938	P46531,Q92585,Q06330	Q92585,P46531
corum_3113	MAML1-RBP-Jkappa-Notch1 complex	hsa-miR-568	0.000703163	0.0105475	P46531,Q92585,Q06330	P46531,Q92585
corum_3113	MAML1-RBP-Jkappa-Notch1 complex	hsa-miR-133a	0.00185726	0.0260017	P46531,Q92585,Q06330	Q92585,Q06330
corum_3113	MAML1-RBP-Jkappa-Notch1 complex	hsa-miR-133b	0.00185726	0.0260017	P46531,Q92585,Q06330	Q92585,Q06330
corum_3137	MASH1 promoter-coactivator complex	hsa-miR-338-5p	0.000231511	0.010881	Q71DJ3,Q15233,P12931,P62805,P24928,P09874,P84243,Q14469,Q92831,Q71DI3,Q92793	Q92831,P84243,Q92793,P12931
corum_387	MCM complex	hsa-miR-570	0.0159976	0.0479927	P49736,P25205,P33993,P33992,P33991,Q14566	Q14566,P33991
corum_2792	MCM2-MCM4-MCM6-MCM7 complex	hsa-miR-570	0.00669809	0.0200943	P49736,P33993,P33991,Q14566	Q14566,P33991
corum_2791	MCM4-MCM6-MCM7 complex	hsa-miR-570	0.00342676	0.0102803	P33993,P33991,Q14566	Q14566,P33991
corum_62	MeCP1 complex	hsa-miR-570	0.00196282	0.0255167	O94776,Q92769,O95983,Q14839,Q13547,Q9UBB5,Q09028,Q16576	Q92769,Q09028,O94776
corum_659	MeCP1 complex	hsa-miR-570	0.000149148	0.00611507	Q8WXI9,O94776,Q92769,O95983,Q14839,Q13547,Q9UBB5,Q09028,Q16576	Q92769,Q09028,Q8WXI9,O94776
corum_685	MeCP1 complex	hsa-miR-570	0.000149148	0.00611507	Q8WXI9,O94776,Q92769,O95983,Q14839,Q13547,Q9UBB5,Q09028,Q16576	Q92769,Q09028,Q8WXI9,O94776
corum_749	MeCP2-SIN3A-HDAC complex	hsa-miR-548a-3p	0.00520193	0.0416154	Q92769,Q96ST3,P51608,Q13547	P51608,Q92769
corum_749	MeCP2-SIN3A-HDAC complex	hsa-miR-548e	0.00520193	0.0416154	Q92769,Q96ST3,P51608,Q13547	P51608,Q92769
corum_749	MeCP2-SIN3A-HDAC complex	hsa-miR-548f	0.00520193	0.0416154	Q92769,Q96ST3,P51608,Q13547	P51608,Q92769
corum_749	MeCP2-SIN3A-HDAC complex	hsa-miR-548b-3p	0.000390527	0.00546738	Q92769,Q96ST3,P51608,Q13547	Q96ST3,P51608
corum_749	MeCP2-SIN3A-HDAC complex	hsa-miR-590-3p	0.0088964	0.044482	Q92769,Q96ST3,P51608,Q13547	Q92769,P51608
corum_749	MeCP2-SIN3A-HDAC complex	hsa-miR-410	0.00254793	0.0280273	Q92769,Q96ST3,P51608,Q13547	P51608,Q13547
corum_749	MeCP2-SIN3A-HDAC complex	hsa-miR-204	0.00309631	0.0309631	Q92769,Q96ST3,P51608,Q13547	P51608,Q96ST3
corum_749	MeCP2-SIN3A-HDAC complex	hsa-miR-211	0.00309631	0.0309631	Q92769,Q96ST3,P51608,Q13547	P51608,Q96ST3
corum_749	MeCP2-SIN3A-HDAC complex	hsa-miR-632	0.000124751	0.00187127	Q92769,Q96ST3,P51608,Q13547	Q92769,P51608
corum_749	MeCP2-SIN3A-HDAC complex	hsa-miR-514	0.000515215	0.0066978	Q92769,Q96ST3,P51608,Q13547	Q92769,P51608
corum_749	MeCP2-SIN3A-HDAC complex	hsa-miR-129-5p	0.00178709	0.021445	Q92769,Q96ST3,P51608,Q13547	Q92769,P51608
corum_898	Mediator complex 1	hsa-miR-101	0.00863663	0.0431832	Q9ULK4,O75586,P49336,P24863,O60244	P49336,O60244
corum_61	Mi2/NuRD complex	hsa-miR-570	0.0012587	0.00881092	Q92769,O95983,Q14839,O94776,Q13547,Q16576,Q09028	Q92769,Q09028,O94776
corum_61	Mi2/NuRD complex	hsa-miR-194	0.00327759	0.0196655	Q92769,O95983,Q14839,O94776,Q13547,Q16576,Q09028	Q14839,Q09028
corum_63	mitotic 14S cohesin 1 complex	hsa-miR-433	0.00064445	0.00193335	O60216,Q8WVM7,Q9UQE7,Q14683	Q14683,O60216
corum_64	mitotic 14S cohesin 2 complex	hsa-miR-320a	0.00411433	0.0288003	O60216,Q8N3U4,Q9UQE7,Q14683	Q8N3U4,O60216
corum_64	mitotic 14S cohesin 2 complex	hsa-miR-320b	0.00411433	0.0288003	O60216,Q8N3U4,Q9UQE7,Q14683	Q8N3U4,O60216
corum_64	mitotic 14S cohesin 2 complex	hsa-miR-320c	0.00411433	0.0288003	O60216,Q8N3U4,Q9UQE7,Q14683	Q8N3U4,O60216
corum_64	mitotic 14S cohesin 2 complex	hsa-miR-320d	0.00411433	0.0288003	O60216,Q8N3U4,Q9UQE7,Q14683	Q8N3U4,O60216
corum_64	mitotic 14S cohesin 2 complex	hsa-miR-590-3p	0.0088964	0.0288003	O60216,Q8N3U4,Q9UQE7,Q14683	Q8N3U4,O60216
corum_64	mitotic 14S cohesin 2 complex	hsa-miR-433	0.00064445	0.00580005	O60216,Q8N3U4,Q9UQE7,Q14683	Q14683,O60216
corum_64	mitotic 14S cohesin 2 complex	hsa-miR-544	0.00170621	0.0136497	O60216,Q8N3U4,Q9UQE7,Q14683	Q14683,Q8N3U4
corum_1297	MKK4-ARRB2-ASK1 complex	hsa-miR-199a-5p	0.00103868	0.0051934	P45985,P32121,Q99683	P32121,P45985
corum_1297	MKK4-ARRB2-ASK1 complex	hsa-miR-199b-5p	0.00103868	0.0051934	P45985,P32121,Q99683	P32121,P45985
corum_1297	MKK4-ARRB2-ASK1 complex	hsa-miR-582-5p	0.00173326	0.00519979	P45985,P32121,Q99683	Q99683,P45985
corum_1298	MKK4-ARRB2-JNK3 complex	hsa-miR-199a-5p	0.00103868	0.00415472	P45985,P32121,P53779	P32121,P45985
corum_1298	MKK4-ARRB2-JNK3 complex	hsa-miR-199b-5p	0.00103868	0.00415472	P45985,P32121,P53779	P32121,P45985
corum_1256	MLL-HCF complex	hsa-miR-802	0.0027415	0.0356396	Q03164,O00255,Q9UBL3,P05546,Q15291,P61964,P51610	O00255,Q03164
corum_1256	MLL-HCF complex	hsa-miR-105	0.00413851	0.0496622	Q03164,O00255,Q9UBL3,P05546,Q15291,P61964,P51610	P61964,Q03164
corum_2798	MMP-2-claudin-1 complex	hsa-miR-29a	0.00177431	0.00887154	O95832,P08253	O95832,P08253
corum_2798	MMP-2-claudin-1 complex	hsa-miR-29b	0.00177431	0.00887154	O95832,P08253	O95832,P08253
corum_2798	MMP-2-claudin-1 complex	hsa-miR-29c	0.00177431	0.00887154	O95832,P08253	O95832,P08253
corum_2798	MMP-2-claudin-1 complex	hsa-miR-330-3p	0.000816738	0.00490043	O95832,P08253	O95832,P08253
corum_428	Molybdopterin synthase	hsa-miR-140-3p	0.000140444	0.000702218	O96033,O96007	O96007,O96033
corum_428	Molybdopterin synthase	hsa-miR-145	0.000689269	0.00275708	O96033,O96007	O96007,O96033
corum_428	Molybdopterin synthase	hsa-miR-218	0.00122124	0.00366373	O96033,O96007	O96007,O96033
corum_619	MRE11A-RAD50-NBN-TRF2 complex	hsa-miR-384	0.000498698	0.00149609	Q15554,Q92878,O60934,P49959	P49959,Q15554
corum_817	MRIP-MBS complex	hsa-miR-19a	0.00214996	0.00859984	Q6WCQ1,O14974	O14974,Q6WCQ1
corum_817	MRIP-MBS complex	hsa-miR-19b	0.00214996	0.00859984	Q6WCQ1,O14974	O14974,Q6WCQ1
corum_817	MRIP-MBS complex	hsa-miR-655	0.000788108	0.00394054	Q6WCQ1,O14974	O14974,Q6WCQ1
corum_815	MRIP-MBS-RHOA complex	hsa-miR-19a	0.00625081	0.0250032	Q6WCQ1,Q5U024,O14974	O14974,Q6WCQ1
corum_815	MRIP-MBS-RHOA complex	hsa-miR-19b	0.00625081	0.0250032	Q6WCQ1,Q5U024,O14974	O14974,Q6WCQ1
corum_815	MRIP-MBS-RHOA complex	hsa-miR-655	0.00232019	0.011601	Q6WCQ1,Q5U024,O14974	O14974,Q6WCQ1
corum_2224	MSH2/6-BLM-p53-RAD51 complex	hsa-miR-561	0.00603381	0.0181014	P52701,P54132,P43246,P04637,Q06609	P52701,P04637
corum_3048	mSin3A complex	hsa-miR-138	0.0035397	0.0212382	Q92769,Q96ST3,Q13547,Q16576,Q09028	Q96ST3,Q09028
corum_888	MTA2 complex	hsa-miR-548b-3p	0.00228122	0.0342183	Q96ST3,O94776,Q92769,O95983,O75182,Q14839,Q13547,Q09028,Q16576	O94776,Q96ST3
corum_888	MTA2 complex	hsa-miR-570	0.00286966	0.0401753	Q96ST3,O94776,Q92769,O95983,O75182,Q14839,Q13547,Q09028,Q16576	Q92769,Q09028,O94776
corum_1893	mTOR-RICTOR complex	hsa-miR-646	0.00253155	0.0126578	P42345,Q6R327,Q9BVC4	Q6R327,P42345
corum_1893	mTOR-RICTOR complex	hsa-miR-1271	0.00449915	0.0179966	P42345,Q6R327,Q9BVC4	Q6R327,P42345
corum_1893	mTOR-RICTOR complex	hsa-miR-96	0.00449915	0.0179966	P42345,Q6R327,Q9BVC4	Q6R327,P42345
corum_3979	mTORC2 complex (mTOR/FRAP1, LST8, mAVO3/RICTOR, SIN1)	hsa-miR-646	0.00496458	0.0298822	P42345,Q9BPZ7,Q6R327,Q9BVC4	Q6R327,P42345
corum_3979	mTORC2 complex (mTOR/FRAP1, LST8, mAVO3/RICTOR, SIN1)	hsa-miR-1283	0.00426888	0.0298822	P42345,Q9BPZ7,Q6R327,Q9BVC4	Q9BPZ7,Q6R327
corum_3979	mTORC2 complex (mTOR/FRAP1, LST8, mAVO3/RICTOR, SIN1)	hsa-miR-1271	0.00876412	0.0438206	P42345,Q9BPZ7,Q6R327,Q9BVC4	Q6R327,P42345
corum_3979	mTORC2 complex (mTOR/FRAP1, LST8, mAVO3/RICTOR, SIN1)	hsa-miR-96	0.00876412	0.0438206	P42345,Q9BPZ7,Q6R327,Q9BVC4	Q6R327,P42345
corum_2969	mTORC2 complex (mTOR/FRAP1, LST8, mAVO3/RICTOR)	hsa-miR-646	0.00253155	0.0126578	P42345,Q6R327,Q9BVC4	Q6R327,P42345
corum_2969	mTORC2 complex (mTOR/FRAP1, LST8, mAVO3/RICTOR)	hsa-miR-1271	0.00449915	0.0179966	P42345,Q6R327,Q9BVC4	Q6R327,P42345
corum_2969	mTORC2 complex (mTOR/FRAP1, LST8, mAVO3/RICTOR)	hsa-miR-96	0.00449915	0.0179966	P42345,Q6R327,Q9BVC4	Q6R327,P42345
corum_1307	Multiprotein complex (mRNA turnover)	hsa-miR-522	0.00134863	0.0134863	O60506,Q9H074,O75534,Q14103,P11940	O75534,O60506
corum_1307	Multiprotein complex (mRNA turnover)	hsa-miR-382	0.000378585	0.00416443	O60506,Q9H074,O75534,Q14103,P11940	O60506,Q14103
corum_229	NAT complex	hsa-miR-335	0.00124761	0.00748569	Q9ULK4,Q13503,O75586,Q9BTT4,P49336,P24863,O60244	O75586,Q13503
corum_15	NCOR complex	hsa-miR-299-5p	0.00116555	0.0128211	Q9BZK7,Q92828,O15379,O75376,O60907,Q13227	Q9BZK7,O60907
corum_741	NCOR-HDAC3 complex	hsa-miR-299-5p	0.000781636	0.00781636	Q9BZK7,O15379,O75376,O60907,Q13227	Q9BZK7,O60907
corum_747	NCOR-SIN3-HDAC1 complex	hsa-miR-9	0.00638559	0.0191568	Q96ST3,Q9Y618,Q13547	Q96ST3,Q9Y618
corum_745	NCOR-SIN3-RPD3 complex	hsa-miR-9	0.0123743	0.0371229	Q92769,Q96ST3,O75182,Q9Y618	Q96ST3,Q9Y618
corum_1413	NCOR1 complex	hsa-miR-28-5p	0.00131447	0.00657235	Q6ZRS2,Q13263,O15379,Q8TAQ2,Q15459,Q96GC0,O75376,Q8IWH2,Q9HBD3,Q12824	Q8TAQ2,Q15459
corum_1413	NCOR1 complex	hsa-miR-708	0.00131447	0.00657235	Q6ZRS2,Q13263,O15379,Q8TAQ2,Q15459,Q96GC0,O75376,Q8IWH2,Q9HBD3,Q12824	Q8TAQ2,Q15459
corum_4043	NEMO-HIF2(alpha)-ARNT complex	hsa-miR-338-5p	0.00268932	0.0215146	Q9Y6K9,P27540,Q99814	Q99814,P27540
corum_4043	NEMO-HIF2(alpha)-ARNT complex	hsa-miR-1183	0.000359818	0.00431782	Q9Y6K9,P27540,Q99814	P27540,Q99814
corum_4043	NEMO-HIF2(alpha)-ARNT complex	hsa-miR-29a	0.00517371	0.0358742	Q9Y6K9,P27540,Q99814	P27540,Q99814
corum_4043	NEMO-HIF2(alpha)-ARNT complex	hsa-miR-29b	0.00517371	0.0358742	Q9Y6K9,P27540,Q99814	P27540,Q99814
corum_4043	NEMO-HIF2(alpha)-ARNT complex	hsa-miR-29c	0.00517371	0.0358742	Q9Y6K9,P27540,Q99814	P27540,Q99814
corum_4043	NEMO-HIF2(alpha)-ARNT complex	hsa-miR-656	0.00210996	0.0189897	Q9Y6K9,P27540,Q99814	P27540,Q99814
corum_4043	NEMO-HIF2(alpha)-ARNT complex	hsa-miR-103	0.00162041	0.0178245	Q9Y6K9,P27540,Q99814	P27540,Q99814
corum_4043	NEMO-HIF2(alpha)-ARNT complex	hsa-miR-107	0.00162041	0.0178245	Q9Y6K9,P27540,Q99814	P27540,Q99814
corum_4043	NEMO-HIF2(alpha)-ARNT complex	hsa-miR-23a	0.00512488	0.0358742	Q9Y6K9,P27540,Q99814	Q99814,P27540
corum_4043	NEMO-HIF2(alpha)-ARNT complex	hsa-miR-23b	0.00512488	0.0358742	Q9Y6K9,P27540,Q99814	Q99814,P27540
corum_2693	NFAT-JUN-FOS DNA-protein complex	hsa-miR-139-5p	0.000461712	0.00138514	P01100,Q13469,P05412	P05412,P01100
corum_827	NgR-TROY-LINGO1 complex	hsa-miR-548c-3p	0.0120769	0.0362306	Q9BZR6,Q9NS68,Q96FE5	Q9NS68,Q96FE5
corum_827	NgR-TROY-LINGO1 complex	hsa-miR-940	0.00072166	0.00288664	Q9BZR6,Q9NS68,Q96FE5	Q9NS68,Q96FE5
corum_3150	NK-3-Groucho complex	hsa-miR-1183	0.00244636	0.034249	Q9H808,Q04727,Q04725,Q04726,Q04724,P78367,Q99801	Q04727,Q04724
corum_3150	NK-3-Groucho complex	hsa-miR-155	0.0037501	0.0487514	Q9H808,Q04727,Q04725,Q04726,Q04724,P78367,Q99801	Q04727,Q99801
corum_3149	NK-3-Groucho-HIPK2-SIN3A-RbpA48-HDAC1 complex	hsa-miR-628-3p	0.000683674	0.0485408	Q9H808,Q04725,Q96ST3,Q04726,Q04724,P78367,Q04727,Q13547,Q9H2X6,Q09028,Q99801	Q96ST3,Q04727
corum_1787	Nogo-potassium channel complex	hsa-miR-186	0.00397758	0.0196625	P16389,P78357,Q09470,Q9NQC3	P78357,Q09470
corum_1787	Nogo-potassium channel complex	hsa-miR-18a	0.000531998	0.00478799	P16389,P78357,Q09470,Q9NQC3	Q09470,P78357
corum_1787	Nogo-potassium channel complex	hsa-miR-18b	0.000531998	0.00478799	P16389,P78357,Q09470,Q9NQC3	Q09470,P78357
corum_1787	Nogo-potassium channel complex	hsa-miR-586	0.0017667	0.0106002	P16389,P78357,Q09470,Q9NQC3	Q9NQC3,Q09470
corum_1787	Nogo-potassium channel complex	hsa-miR-455-3p	0.000531998	0.00478799	P16389,P78357,Q09470,Q9NQC3	Q9NQC3,Q09470
corum_1787	Nogo-potassium channel complex	hsa-miR-137	0.0103415	0.0310245	P16389,P78357,Q09470,Q9NQC3	P16389,Q09470
corum_1787	Nogo-potassium channel complex	hsa-miR-448	0.0039325	0.0196625	P16389,P78357,Q09470,Q9NQC3	Q09470,P78357
corum_2890	Notch1-fraction 30 complex	hsa-miR-548d-3p	0.0029813	0.0306683	P46531,Q92585,Q06330	Q06330,P46531
corum_2890	Notch1-fraction 30 complex	hsa-miR-548n	0.00278803	0.0306683	P46531,Q92585,Q06330	P46531,Q92585
corum_2890	Notch1-fraction 30 complex	hsa-miR-495	0.00237846	0.0285416	P46531,Q92585,Q06330	P46531,Q92585
corum_2890	Notch1-fraction 30 complex	hsa-miR-137	0.00532154	0.0478938	P46531,Q92585,Q06330	Q92585,P46531
corum_2890	Notch1-fraction 30 complex	hsa-miR-568	0.000703163	0.0105475	P46531,Q92585,Q06330	P46531,Q92585
corum_2890	Notch1-fraction 30 complex	hsa-miR-133a	0.00185726	0.0260017	P46531,Q92585,Q06330	Q92585,Q06330
corum_2890	Notch1-fraction 30 complex	hsa-miR-133b	0.00185726	0.0260017	P46531,Q92585,Q06330	Q92585,Q06330
corum_2944	Notch1-p56lck-PI3K complex	hsa-miR-548d-3p	0.0029813	0.00951385	P46531,P27986,P06239	P46531,P27986
corum_2944	Notch1-p56lck-PI3K complex	hsa-miR-495	0.00237846	0.00951385	P46531,P27986,P06239	P27986,P46531
corum_3154	Notch2(N-TM)-Notch2(N-EC)-Delta complex	hsa-miR-15a	0.000433461	0.00736884	Q9NYJ7,O00548,Q9NR61,Q04721	Q04721,O00548,Q9NR61
corum_3154	Notch2(N-TM)-Notch2(N-EC)-Delta complex	hsa-miR-15b	0.000433461	0.00736884	Q9NYJ7,O00548,Q9NR61,Q04721	Q04721,O00548,Q9NR61
corum_3154	Notch2(N-TM)-Notch2(N-EC)-Delta complex	hsa-miR-16	0.000433461	0.00736884	Q9NYJ7,O00548,Q9NR61,Q04721	Q04721,O00548,Q9NR61
corum_3154	Notch2(N-TM)-Notch2(N-EC)-Delta complex	hsa-miR-195	0.000433461	0.00736884	Q9NYJ7,O00548,Q9NR61,Q04721	Q04721,O00548,Q9NR61
corum_3154	Notch2(N-TM)-Notch2(N-EC)-Delta complex	hsa-miR-424	0.000433461	0.00736884	Q9NYJ7,O00548,Q9NR61,Q04721	Q04721,O00548,Q9NR61
corum_3154	Notch2(N-TM)-Notch2(N-EC)-Delta complex	hsa-miR-497	0.000433461	0.00736884	Q9NYJ7,O00548,Q9NR61,Q04721	Q04721,O00548,Q9NR61
corum_3154	Notch2(N-TM)-Notch2(N-EC)-Delta complex	hsa-miR-300	0.00587286	0.0345014	Q9NYJ7,O00548,Q9NR61,Q04721	O00548,Q9NR61
corum_3154	Notch2(N-TM)-Notch2(N-EC)-Delta complex	hsa-miR-381	0.00587286	0.0345014	Q9NYJ7,O00548,Q9NR61,Q04721	O00548,Q9NR61
corum_3154	Notch2(N-TM)-Notch2(N-EC)-Delta complex	hsa-miR-103	0.00319047	0.0345014	Q9NYJ7,O00548,Q9NR61,Q04721	Q04721,O00548
corum_3154	Notch2(N-TM)-Notch2(N-EC)-Delta complex	hsa-miR-107	0.00319047	0.0345014	Q9NYJ7,O00548,Q9NR61,Q04721	Q04721,O00548
corum_3154	Notch2(N-TM)-Notch2(N-EC)-Delta complex	hsa-miR-34a	0.0031365	0.0345014	Q9NYJ7,O00548,Q9NR61,Q04721	O00548,Q04721
corum_3154	Notch2(N-TM)-Notch2(N-EC)-Delta complex	hsa-miR-34c-5p	0.0031365	0.0345014	Q9NYJ7,O00548,Q9NR61,Q04721	O00548,Q04721
corum_3154	Notch2(N-TM)-Notch2(N-EC)-Delta complex	hsa-miR-449a	0.0031365	0.0345014	Q9NYJ7,O00548,Q9NR61,Q04721	O00548,Q04721
corum_3154	Notch2(N-TM)-Notch2(N-EC)-Delta complex	hsa-miR-449b	0.0031365	0.0345014	Q9NYJ7,O00548,Q9NR61,Q04721	O00548,Q04721
corum_3154	Notch2(N-TM)-Notch2(N-EC)-Delta complex	hsa-miR-340	0.0130013	0.039004	Q9NYJ7,O00548,Q9NR61,Q04721	O00548,Q9NR61
corum_614	NRD complex (Nucleosome remodeling and deacetylation complex)	hsa-miR-194	0.00327759	0.0229431	Q92769,Q12873,O60341,Q14839,Q13547,Q13330,Q09028	Q14839,Q09028
corum_614	NRD complex (Nucleosome remodeling and deacetylation complex)	hsa-miR-1259	0.00103419	0.00827355	Q92769,Q12873,O60341,Q14839,Q13547,Q13330,Q09028	O60341,Q12873
corum_4062	NRP1-VEGFR2-VEGF complex	hsa-miR-889	0.000802922	0.00963506	P15692,P35968,O14786	P15692,P35968
corum_2856	NuA4/Tip60 HAT complex	hsa-miR-22	0.0111577	0.0334731	O43178,Q9NPF5,Q96L91,Q92993,Q9Y4A5,Q53HK5,O96019,Q9NXR8,Q9H2F5,Q9UBU8	Q9H2F5,Q92993
corum_787	NuA4/Tip60-HAT complex B	hsa-miR-22	0.0070953	0.0212859	Q53HK5,O96019,Q9NPF5,Q92993,Q9Y4A5,Q6FIB9,Q9UBU8,Q9H2F5	Q9H2F5,Q92993
corum_86	NUMAC complex (nucleosomal methylation activator complex)	hsa-miR-626	0.00117501	0.00705004	Q969G3,Q8TAQ2,Q96G50,P60709,Q86X55,Q8IWH2,Q96GM5,Q9HBJ5,Q9HBD3,Q12824	Q96GM5,Q86X55
corum_86	NUMAC complex (nucleosomal methylation activator complex)	hsa-miR-223	0.00429413	0.0214707	Q969G3,Q8TAQ2,Q96G50,P60709,Q86X55,Q8IWH2,Q96GM5,Q9HBJ5,Q9HBD3,Q12824	Q96GM5,Q86X55
corum_3172	NUMB-TP53-MDM2 complex	hsa-miR-548c-3p	0.0120769	0.0362306	P49757,Q8WYJ1,P04637	P49757,P04637
corum_587	NuRD.1 complex	hsa-miR-194	0.00433335	0.0303334	Q92769,O95983,Q14839,Q9BTC8,Q6IT96,Q16576,Q13330,Q09028	Q14839,Q09028
corum_2601	P-TEFb-BRD4-TRAP220 complex	hsa-miR-105	0.00121679	0.00851753	P50750,O60885,O60563,Q15648	P50750,Q15648
corum_2601	P-TEFb-BRD4-TRAP220 complex	hsa-miR-1	0.00488109	0.0292866	P50750,O60885,O60563,Q15648	Q15648,P50750
corum_2601	P-TEFb-BRD4-TRAP220 complex	hsa-miR-206	0.00488109	0.0292866	P50750,O60885,O60563,Q15648	Q15648,P50750
corum_2601	P-TEFb-BRD4-TRAP220 complex	hsa-miR-613	0.00488109	0.0292866	P50750,O60885,O60563,Q15648	Q15648,P50750
corum_2601	P-TEFb-BRD4-TRAP220 complex	hsa-miR-182	0.0100115	0.0300346	P50750,O60885,O60563,Q15648	Q15648,O60885
corum_2470	p130Cas-ER-alpha-cSrc-kinase- PI3-kinase p85-subunit complex	hsa-miR-548p	0.00654421	0.0290152	P03372,P12931,P56945,P27986	P27986,P03372
corum_2470	p130Cas-ER-alpha-cSrc-kinase- PI3-kinase p85-subunit complex	hsa-miR-656	0.00414502	0.0290152	P03372,P12931,P56945,P27986	P03372,P27986
corum_2470	p130Cas-ER-alpha-cSrc-kinase- PI3-kinase p85-subunit complex	hsa-miR-330-3p	0.00471617	0.0290152	P03372,P12931,P56945,P27986	P27986,P03372
corum_2470	p130Cas-ER-alpha-cSrc-kinase- PI3-kinase p85-subunit complex	hsa-miR-103	0.00319047	0.0287142	P03372,P12931,P56945,P27986	P03372,P27986
corum_2470	p130Cas-ER-alpha-cSrc-kinase- PI3-kinase p85-subunit complex	hsa-miR-107	0.00319047	0.0287142	P03372,P12931,P56945,P27986	P03372,P27986
corum_2470	p130Cas-ER-alpha-cSrc-kinase- PI3-kinase p85-subunit complex	hsa-miR-221	0.00135602	0.0149163	P03372,P12931,P56945,P27986	P27986,P03372
corum_2470	p130Cas-ER-alpha-cSrc-kinase- PI3-kinase p85-subunit complex	hsa-miR-222	0.00135602	0.0149163	P03372,P12931,P56945,P27986	P27986,P03372
corum_2470	p130Cas-ER-alpha-cSrc-kinase- PI3-kinase p85-subunit complex	hsa-miR-203	0.00445795	0.0290152	P03372,P12931,P56945,P27986	P12931,P03372
corum_2470	p130Cas-ER-alpha-cSrc-kinase- PI3-kinase p85-subunit complex	hsa-miR-153	0.00439449	0.0290152	P03372,P12931,P56945,P27986	P27986,P12931
corum_2470	p130Cas-ER-alpha-cSrc-kinase- PI3-kinase p85-subunit complex	hsa-miR-1231	0.000127515	0.00153018	P03372,P12931,P56945,P27986	P03372,P27986
corum_1642	p16-cyclin D2-CDK4 complex	hsa-miR-198	0.000213761	0.000641284	P30279,P11802,P42771	P11802,P30279
corum_2564	p21(ras)GAP-Fyn-Lyn-Yes complex, thrombin stimulated	hsa-miR-30a	0.000605232	0.0114994	P07947,P07948,P20936,P06241	P20936,P07948,P07947
corum_2564	p21(ras)GAP-Fyn-Lyn-Yes complex, thrombin stimulated	hsa-miR-30b	0.000605232	0.0114994	P07947,P07948,P20936,P06241	P20936,P07948,P07947
corum_2564	p21(ras)GAP-Fyn-Lyn-Yes complex, thrombin stimulated	hsa-miR-30c	0.000605232	0.0114994	P07947,P07948,P20936,P06241	P20936,P07948,P07947
corum_2564	p21(ras)GAP-Fyn-Lyn-Yes complex, thrombin stimulated	hsa-miR-30d	0.000605232	0.0114994	P07947,P07948,P20936,P06241	P20936,P07948,P07947
corum_2564	p21(ras)GAP-Fyn-Lyn-Yes complex, thrombin stimulated	hsa-miR-30e	0.000605232	0.0114994	P07947,P07948,P20936,P06241	P20936,P07948,P07947
corum_999	p23 protein complex	hsa-miR-548c-3p	0.0120769	0.0362306	Q15185,P22626,P12815	Q15185,P22626
corum_1656	p27-cyclinE-CDK2 complex	hsa-miR-200b	0.00463736	0.0231868	P24864,P46527,P24941	P24941,P46527
corum_1656	p27-cyclinE-CDK2 complex	hsa-miR-200c	0.00463736	0.0231868	P24864,P46527,P24941	P24941,P46527
corum_1656	p27-cyclinE-CDK2 complex	hsa-miR-429	0.00463736	0.0231868	P24864,P46527,P24941	P24941,P46527
corum_725	P2X7 receptor signalling complex	hsa-miR-142-5p	0.00356548	0.0427858	Q64663,P08107,P23467,Q13368,O60611,P60709,O43707,P11142,P42356,Q16787,Q9NTK6,P05107	P11142,P23467,O43707
corum_571	p300-CBP-p270 complex	hsa-miR-186	0.00202397	0.0161918	Q09472,Q92793,Q9HBJ5	Q09472,Q92793
corum_571	p300-CBP-p270 complex	hsa-miR-1264	0.000476754	0.00476754	Q09472,Q92793,Q9HBJ5	Q09472,Q92793
corum_571	p300-CBP-p270 complex	hsa-miR-200b	0.00463736	0.0231868	Q09472,Q92793,Q9HBJ5	Q09472,Q92793
corum_571	p300-CBP-p270 complex	hsa-miR-200c	0.00463736	0.0231868	Q09472,Q92793,Q9HBJ5	Q09472,Q92793
corum_571	p300-CBP-p270 complex	hsa-miR-429	0.00463736	0.0231868	Q09472,Q92793,Q9HBJ5	Q09472,Q92793
corum_571	p300-CBP-p270 complex	hsa-miR-338-5p	0.00268932	0.0162413	Q09472,Q92793,Q9HBJ5	Q92793,Q09472
corum_571	p300-CBP-p270 complex	hsa-miR-1245	5.58503e-05	0.000614354	Q09472,Q92793,Q9HBJ5	Q09472,Q92793
corum_571	p300-CBP-p270 complex	hsa-miR-1284	0.000657961	0.00592165	Q09472,Q92793,Q9HBJ5	Q09472,Q92793
corum_571	p300-CBP-p270 complex	hsa-miR-655	0.00232019	0.0162413	Q09472,Q92793,Q9HBJ5	Q09472,Q92793
corum_570	p300-CBP-p270-SWI/SNF complex	hsa-miR-1264	0.00322696	0.0354966	Q09472,Q8TAQ2,Q8IWH2,Q92793,Q12824,Q9HBD3,Q9HBJ5	Q09472,Q92793
corum_570	p300-CBP-p270-SWI/SNF complex	hsa-miR-1245	0.000386549	0.00463858	Q09472,Q8TAQ2,Q8IWH2,Q92793,Q12824,Q9HBD3,Q9HBJ5	Q09472,Q92793
corum_570	p300-CBP-p270-SWI/SNF complex	hsa-miR-1284	0.000109812	0.00142756	Q09472,Q8TAQ2,Q8IWH2,Q92793,Q12824,Q9HBD3,Q9HBJ5	Q09472,Q92793,Q12824
corum_98	p300-MDM2-p53 protein complex	hsa-miR-22	0.000802922	0.00240877	Q09472,Q8WYJ1,P04637	P04637,Q09472
corum_98	p300-MDM2-p53 protein complex	hsa-miR-150	0.000148408	0.000593633	Q09472,Q8WYJ1,P04637	P04637,Q09472
corum_2641	p300/CBP-PCAF-MyoD complex	hsa-miR-186	0.00397758	0.0437534	Q92831,Q09472,Q92793,P15172	Q09472,Q92793
corum_2641	p300/CBP-PCAF-MyoD complex	hsa-miR-495	0.00466722	0.0437534	Q92831,Q09472,Q92793,P15172	Q92831,Q92793
corum_2641	p300/CBP-PCAF-MyoD complex	hsa-miR-1264	0.000945516	0.0141827	Q92831,Q09472,Q92793,P15172	Q09472,Q92793
corum_2641	p300/CBP-PCAF-MyoD complex	hsa-miR-338-5p	0.000107919	0.00183462	Q92831,Q09472,Q92793,P15172	Q92831,Q92793,Q09472
corum_2641	p300/CBP-PCAF-MyoD complex	hsa-miR-1245	0.000111385	0.00183462	Q92831,Q09472,Q92793,P15172	Q09472,Q92793
corum_2641	p300/CBP-PCAF-MyoD complex	hsa-miR-656	0.00414502	0.0437534	Q92831,Q09472,Q92793,P15172	Q92831,Q92793
corum_2641	p300/CBP-PCAF-MyoD complex	hsa-miR-330-3p	9.11371e-05	0.00164047	Q92831,Q09472,Q92793,P15172	Q92831,Q92793,P15172
corum_2641	p300/CBP-PCAF-MyoD complex	hsa-miR-1284	0.00130295	0.0182412	Q92831,Q09472,Q92793,P15172	Q09472,Q92793
corum_2641	p300/CBP-PCAF-MyoD complex	hsa-miR-570	0.00669809	0.0468866	Q92831,Q09472,Q92793,P15172	Q92831,Q92793
corum_2641	p300/CBP-PCAF-MyoD complex	hsa-miR-655	0.00455397	0.0437534	Q92831,Q09472,Q92793,P15172	Q09472,Q92793
corum_2641	p300/CBP-PCAF-MyoD complex	hsa-miR-520d-5p	0.00132484	0.0182412	Q92831,Q09472,Q92793,P15172	Q92831,P15172,Q92793
corum_2641	p300/CBP-PCAF-MyoD complex	hsa-miR-524-5p	0.00132484	0.0182412	Q92831,Q09472,Q92793,P15172	Q92831,P15172,Q92793
corum_4498	p32-CBF-DNA complex	hsa-miR-216b	0.000450741	0.00631037	Q07021,P23511,P25208,Q13952	P25208,P23511
corum_4498	p32-CBF-DNA complex	hsa-miR-891b	0.000595807	0.00714968	Q07021,P23511,P25208,Q13952	P23511,P25208
corum_4498	p32-CBF-DNA complex	hsa-miR-33a	0.00101406	0.0111546	Q07021,P23511,P25208,Q13952	Q13952,P25208
corum_4498	p32-CBF-DNA complex	hsa-miR-33b	0.00101406	0.0111546	Q07021,P23511,P25208,Q13952	Q13952,P25208
corum_4498	p32-CBF-DNA complex	hsa-miR-1202	0.000477088	0.00631037	Q07021,P23511,P25208,Q13952	P23511,Q13952
corum_5107	p34(SEI-1)-CDK4-CyclinD2 complex	hsa-miR-198	0.000213761	0.000641284	P30279,P11802,Q9UHV2	P11802,P30279
corum_1166	p400-associated complex	hsa-miR-1200	0.0147602	0.0442807	Q53HK5,O96019,O94805,Q96L91,Q9Y4A5,Q6FIB9,P60709	O96019,P60709
corum_1308	PABPC1-HSPA8-HNRPD-EIF4G1 complex	hsa-miR-641	0.00301139	0.00903417	Q04637,Q14103,P11142,P11940,Q59EJ3	P11142,Q14103
corum_956	PAR-3-PAR-6B-PRKCI complex	hsa-miR-376a	0.000150539	0.000602154	P41743,Q9BYG5,Q8TEW0	P41743,Q9BYG5
corum_956	PAR-3-PAR-6B-PRKCI complex	hsa-miR-376b	0.000150539	0.000602154	P41743,Q9BYG5,Q8TEW0	P41743,Q9BYG5
corum_2803	PAX6-SOX2 DNA-protein complex	hsa-miR-520d-5p	0.00496655	0.0198662	P26367,P48431	P26367,P48431
corum_2803	PAX6-SOX2 DNA-protein complex	hsa-miR-524-5p	0.00496655	0.0198662	P26367,P48431	P26367,P48431
corum_2803	PAX6-SOX2 DNA-protein complex	hsa-miR-182	0.0017658	0.00882902	P26367,P48431	P48431,P26367
corum_300	PC2 complex	hsa-miR-335	0.00382147	0.0305717	Q13503,O75586,Q9BTT4,O75448,O60244,Q9Y3C7,Q9Y2W1,Q9NVC6,O43513,Q9Y2X0,Q6P2C8,Q9H944	O75586,Q13503
corum_300	PC2 complex	hsa-miR-340	0.00193165	0.0173849	Q13503,O75586,Q9BTT4,O75448,O60244,Q9Y3C7,Q9Y2W1,Q9NVC6,O43513,Q9Y2X0,Q6P2C8,Q9H944	Q9NVC6,O60244,Q9Y2W1,Q6P2C8
corum_2551	PDGFRA-PLC-gamma-1-PI3K-SHP-2 complex, PDGF stimulated	hsa-miR-199a-3p	0.0012768	0.0446879	P16234,Q06124,P27986,P19174	P16234,P27986
corum_2551	PDGFRA-PLC-gamma-1-PI3K-SHP-2 complex, PDGF stimulated	hsa-miR-199b-3p	0.0012768	0.0446879	P16234,Q06124,P27986,P19174	P16234,P27986
corum_2551	PDGFRA-PLC-gamma-1-PI3K-SHP-2 complex, PDGF stimulated	hsa-miR-554	3.30299e-05	0.00155241	P16234,Q06124,P27986,P19174	P27986,Q06124
corum_2551	PDGFRA-PLC-gamma-1-PI3K-SHP-2 complex, PDGF stimulated	hsa-miR-412	0.000455951	0.0168702	P16234,Q06124,P27986,P19174	Q06124,P16234
corum_2551	PDGFRA-PLC-gamma-1-PI3K-SHP-2 complex, PDGF stimulated	hsa-miR-617	0.000111385	0.00490092	P16234,Q06124,P27986,P19174	P16234,P27986
corum_2551	PDGFRA-PLC-gamma-1-PI3K-SHP-2 complex, PDGF stimulated	hsa-miR-143	0.00101406	0.0365061	P16234,Q06124,P27986,P19174	Q06124,P16234
corum_2551	PDGFRA-PLC-gamma-1-PI3K-SHP-2 complex, PDGF stimulated	hsa-miR-636	4.68663e-05	0.00215585	P16234,Q06124,P27986,P19174	Q06124,P27986,P16234
corum_2551	PDGFRA-PLC-gamma-1-PI3K-SHP-2 complex, PDGF stimulated	hsa-miR-491-5p	0.000122018	0.00524676	P16234,Q06124,P27986,P19174	P16234,Q06124
corum_2551	PDGFRA-PLC-gamma-1-PI3K-SHP-2 complex, PDGF stimulated	hsa-miR-655	8.64165e-05	0.00388874	P16234,Q06124,P27986,P19174	P16234,P27986,Q06124
corum_2551	PDGFRA-PLC-gamma-1-PI3K-SHP-2 complex, PDGF stimulated	hsa-miR-642	0.000425133	0.0161551	P16234,Q06124,P27986,P19174	P16234,P27986
corum_2551	PDGFRA-PLC-gamma-1-PI3K-SHP-2 complex, PDGF stimulated	hsa-miR-568	0.00139199	0.0459356	P16234,Q06124,P27986,P19174	Q06124,P16234
corum_2551	PDGFRA-PLC-gamma-1-PI3K-SHP-2 complex, PDGF stimulated	hsa-miR-218	0.000165905	0.00696801	P16234,Q06124,P27986,P19174	P27986,P16234,P19174
corum_2551	PDGFRA-PLC-gamma-1-PI3K-SHP-2 complex, PDGF stimulated	hsa-miR-182	0.000286983	0.0111923	P16234,Q06124,P27986,P19174	P16234,P27986,P19174
corum_2551	PDGFRA-PLC-gamma-1-PI3K-SHP-2 complex, PDGF stimulated	hsa-miR-1271	0.000234192	0.00960186	P16234,Q06124,P27986,P19174	P27986,P16234,P19174
corum_2551	PDGFRA-PLC-gamma-1-PI3K-SHP-2 complex, PDGF stimulated	hsa-miR-96	0.000234192	0.00960186	P16234,Q06124,P27986,P19174	P27986,P16234,P19174
corum_3183	PDGFRA-SHP-2 complex, PDGF stimulated	hsa-miR-338-5p	0.000914842	0.00315243	P16234,Q06124	P16234,Q06124
corum_3183	PDGFRA-SHP-2 complex, PDGF stimulated	hsa-miR-412	7.688e-05	0.00061504	P16234,Q06124	Q06124,P16234
corum_3183	PDGFRA-SHP-2 complex, PDGF stimulated	hsa-miR-143	0.000171985	0.0012039	P16234,Q06124	Q06124,P16234
corum_3183	PDGFRA-SHP-2 complex, PDGF stimulated	hsa-miR-636	0.000522944	0.00261472	P16234,Q06124	Q06124,P16234
corum_3183	PDGFRA-SHP-2 complex, PDGF stimulated	hsa-miR-491-5p	2.04574e-05	0.000184117	P16234,Q06124	P16234,Q06124
corum_3183	PDGFRA-SHP-2 complex, PDGF stimulated	hsa-miR-655	0.000788108	0.00315243	P16234,Q06124	P16234,Q06124
corum_3183	PDGFRA-SHP-2 complex, PDGF stimulated	hsa-miR-568	0.000236805	0.00142083	P16234,Q06124	Q06124,P16234
corum_2589	PGC-1-SRp40-SRp55-SRp75 complex	hsa-miR-193a-3p	0.000295437	0.00295437	Q13247,Q08170,Q9UBK2,Q13243	Q13247,Q9UBK2
corum_2589	PGC-1-SRp40-SRp55-SRp75 complex	hsa-miR-193b	0.000295437	0.00295437	Q13247,Q08170,Q9UBK2,Q13243	Q13247,Q9UBK2
corum_2589	PGC-1-SRp40-SRp55-SRp75 complex	hsa-miR-1283	0.00426888	0.0256133	Q13247,Q08170,Q9UBK2,Q13243	Q13247,Q13243
corum_2589	PGC-1-SRp40-SRp55-SRp75 complex	hsa-miR-138	0.00215113	0.0150579	Q13247,Q08170,Q9UBK2,Q13243	Q9UBK2,Q13247
corum_2589	PGC-1-SRp40-SRp55-SRp75 complex	hsa-miR-633	0.000515215	0.00412172	Q13247,Q08170,Q9UBK2,Q13243	Q13247,Q9UBK2
corum_1174	PHAX-CBC complex (cap binding complex)	hsa-miR-1	0.00248856	0.0124428	Q9H814,P52298,Q09161	Q9H814,Q09161
corum_1174	PHAX-CBC complex (cap binding complex)	hsa-miR-206	0.00248856	0.0124428	Q9H814,P52298,Q09161	Q9H814,Q09161
corum_1174	PHAX-CBC complex (cap binding complex)	hsa-miR-613	0.00248856	0.0124428	Q9H814,P52298,Q09161	Q9H814,Q09161
corum_1831	PIAS3-SMAD3-P300 complex	hsa-miR-1284	0.000657961	0.00197388	Q09472,Q9Y6X2,P84022	Q09472,P84022
corum_2537	PKC-alpha-PLD1-PLC-gamma-2 signaling complex, lacritin stimulated	hsa-miR-203	0.00227081	0.00681243	P17252,Q13393,P16885	Q13393,P17252
corum_2537	PKC-alpha-PLD1-PLC-gamma-2 signaling complex, lacritin stimulated	hsa-miR-1826	0.000161417	0.000645666	P17252,Q13393,P16885	P17252,Q13393
corum_2956	PLC-gamma-1-LAT-c-CBL complex, OKT3 stimulated	hsa-miR-320a	0.0020942	0.020942	P22681,O43561,P19174	P22681,P19174
corum_2956	PLC-gamma-1-LAT-c-CBL complex, OKT3 stimulated	hsa-miR-320b	0.0020942	0.020942	P22681,O43561,P19174	P22681,P19174
corum_2956	PLC-gamma-1-LAT-c-CBL complex, OKT3 stimulated	hsa-miR-320c	0.0020942	0.020942	P22681,O43561,P19174	P22681,P19174
corum_2956	PLC-gamma-1-LAT-c-CBL complex, OKT3 stimulated	hsa-miR-320d	0.0020942	0.020942	P22681,O43561,P19174	P22681,P19174
corum_2956	PLC-gamma-1-LAT-c-CBL complex, OKT3 stimulated	hsa-miR-200b	0.00463736	0.0231868	P22681,O43561,P19174	P22681,P19174
corum_2956	PLC-gamma-1-LAT-c-CBL complex, OKT3 stimulated	hsa-miR-200c	0.00463736	0.0231868	P22681,O43561,P19174	P22681,P19174
corum_2956	PLC-gamma-1-LAT-c-CBL complex, OKT3 stimulated	hsa-miR-429	0.00463736	0.0231868	P22681,O43561,P19174	P22681,P19174
corum_2956	PLC-gamma-1-LAT-c-CBL complex, OKT3 stimulated	hsa-miR-369-3p	0.00139946	0.0153941	P22681,O43561,P19174	P22681,P19174
corum_2956	PLC-gamma-1-LAT-c-CBL complex, OKT3 stimulated	hsa-miR-218	0.00357855	0.0214713	P22681,O43561,P19174	P19174,P22681
corum_2547	PLC-gamma-1-SLP-76-SOS1-LAT complex	hsa-miR-369-3p	0.00275854	0.030344	Q07889,O43561,Q13094,P19174	Q07889,P19174
corum_1827	PML-SMAD2/3-SARA complex	hsa-miR-323-3p	0.00183856	0.0091928	O95405,Q15796,P29590,P84022	Q15796,P84022
corum_1827	PML-SMAD2/3-SARA complex	hsa-miR-1236	0.000886569	0.00620598	O95405,Q15796,P29590,P84022	P84022,Q15796
corum_1827	PML-SMAD2/3-SARA complex	hsa-miR-149	0.00100633	0.00620598	O95405,Q15796,P29590,P84022	Q15796,P29590
corum_1827	PML-SMAD2/3-SARA complex	hsa-miR-145	0.00399267	0.0159707	O95405,Q15796,P29590,P84022	O95405,P84022
corum_2599	POLR2A-CCNT1-CDK9-NCL-LEM6-CPSF2 complex	hsa-miR-539	0.00657898	0.0263159	P50750,Q9P2I0,O60563,Q9UBK2,P24928,P19338	Q9P2I0,Q9UBK2
corum_115	Polycomb repressive complex 1 (PRC1, hPRC-H)	hsa-miR-376c	9.84627e-05	0.00866471	P35226,Q9HC52,Q14781,P08107,Q99496,P78364,O60264,Q96GD3,Q8NDX5,O00257,Q86V19,Q8IXK0	Q8NDX5,P35226,O00257
corum_115	Polycomb repressive complex 1 (PRC1, hPRC-H)	hsa-miR-1283	0.000224801	0.0195577	P35226,Q9HC52,Q14781,P08107,Q99496,P78364,O60264,Q96GD3,Q8NDX5,O00257,Q86V19,Q8IXK0	P35226,O00257,Q8NDX5,Q8IXK0
corum_116	Polycomb repressive complex 1 (PRC1, hPRC-H)	hsa-miR-376c	0.000127266	0.0124721	P35226,Q9HC52,Q14781,P08107,Q99496,P78364,O60264,P25490,Q96GD3,Q8NDX5,Q8IXK0,O00257,Q86V19	Q8NDX5,P35226,O00257
corum_116	Polycomb repressive complex 1 (PRC1, hPRC-H)	hsa-miR-1283	0.000317751	0.0308218	P35226,Q9HC52,Q14781,P08107,Q99496,P78364,O60264,P25490,Q96GD3,Q8NDX5,Q8IXK0,O00257,Q86V19	P35226,O00257,Q8NDX5,Q8IXK0
corum_521	Polycystin-1-E-cadherin-beta-catenin complex	hsa-miR-548c-3p	0.0120769	0.0362306	P35222,P98161,P12830	P12830,P35222
corum_3138	POSH-AKT2 complex	hsa-miR-124	0.00422705	0.0169082	Q7Z6J0,P31751	Q7Z6J0,P31751
corum_3138	POSH-AKT2 complex	hsa-miR-506	0.00422705	0.0169082	Q7Z6J0,P31751	Q7Z6J0,P31751
corum_814	Postsplicing complex	hsa-miR-888	0.00276488	0.0296455	Q15287,Q9HAU5,Q9BZI7,Q9H1J1,Q92900,Q9Y5S9,Q9UBU9	Q15287,Q9Y5S9
corum_814	Postsplicing complex	hsa-miR-1283	0.000644657	0.00838055	Q15287,Q9HAU5,Q9BZI7,Q9H1J1,Q92900,Q9Y5S9,Q9UBU9	Q9UBU9,Q15287,Q92900
corum_814	Postsplicing complex	hsa-miR-221	0.00460461	0.0368369	Q15287,Q9HAU5,Q9BZI7,Q9H1J1,Q92900,Q9Y5S9,Q9UBU9	Q15287,Q92900
corum_814	Postsplicing complex	hsa-miR-222	0.00460461	0.0368369	Q15287,Q9HAU5,Q9BZI7,Q9H1J1,Q92900,Q9Y5S9,Q9UBU9	Q15287,Q92900
corum_814	Postsplicing complex	hsa-miR-31	0.00269505	0.0296455	Q15287,Q9HAU5,Q9BZI7,Q9H1J1,Q92900,Q9Y5S9,Q9UBU9	Q9UBU9,Q9Y5S9
corum_814	Postsplicing complex	hsa-miR-556-3p	0.00315173	0.0296455	Q15287,Q9HAU5,Q9BZI7,Q9H1J1,Q92900,Q9Y5S9,Q9UBU9	Q92900,Q9Y5S9
corum_814	Postsplicing complex	hsa-miR-647	0.00173259	0.0207911	Q15287,Q9HAU5,Q9BZI7,Q9H1J1,Q92900,Q9Y5S9,Q9UBU9	Q9BZI7,Q9Y5S9
corum_2266	PPP3CA-PPP3CA-RCAN1 complex	hsa-miR-548k	0.000749851	0.00974807	P53805,P16298,Q08209	Q08209,P16298
corum_2266	PPP3CA-PPP3CA-RCAN1 complex	hsa-miR-499-5p	0.000333926	0.00467497	P53805,P16298,Q08209	Q08209,P16298
corum_2266	PPP3CA-PPP3CA-RCAN1 complex	hsa-miR-1297	0.00302825	0.0363391	P53805,P16298,Q08209	P53805,P16298
corum_2266	PPP3CA-PPP3CA-RCAN1 complex	hsa-miR-26a	0.00302825	0.0363391	P53805,P16298,Q08209	P53805,P16298
corum_2266	PPP3CA-PPP3CA-RCAN1 complex	hsa-miR-26b	0.00302825	0.0363391	P53805,P16298,Q08209	P53805,P16298
corum_2266	PPP3CA-PPP3CA-RCAN1 complex	hsa-miR-23a	0.00512488	0.0461239	P53805,P16298,Q08209	P53805,Q08209
corum_2266	PPP3CA-PPP3CA-RCAN1 complex	hsa-miR-23b	0.00512488	0.0461239	P53805,P16298,Q08209	P53805,Q08209
corum_1250	pRB-E2F-1 complex	hsa-miR-106a	0.00246538	0.0221884	P06400,Q01094	Q01094,P06400
corum_1250	pRB-E2F-1 complex	hsa-miR-106b	0.00246538	0.0221884	P06400,Q01094	Q01094,P06400
corum_1250	pRB-E2F-1 complex	hsa-miR-17	0.00246538	0.0221884	P06400,Q01094	Q01094,P06400
corum_1250	pRB-E2F-1 complex	hsa-miR-20a	0.00246538	0.0221884	P06400,Q01094	Q01094,P06400
corum_1250	pRB-E2F-1 complex	hsa-miR-20b	0.00246538	0.0221884	P06400,Q01094	Q01094,P06400
corum_1250	pRB-E2F-1 complex	hsa-miR-519d	0.00246538	0.0221884	P06400,Q01094	Q01094,P06400
corum_1250	pRB-E2F-1 complex	hsa-miR-93	0.00246538	0.0221884	P06400,Q01094	Q01094,P06400
corum_1250	pRB-E2F-1 complex	hsa-miR-519a	0.00134059	0.016087	P06400,Q01094	Q01094,P06400
corum_1250	pRB-E2F-1 complex	hsa-miR-519b-3p	0.00134059	0.016087	P06400,Q01094	Q01094,P06400
corum_1250	pRB-E2F-1 complex	hsa-miR-519c-3p	0.00134059	0.016087	P06400,Q01094	Q01094,P06400
corum_5117	pRb2/p130-multimolecular complex (DNMT1, E2F4, SuV39H1, HDAC1, RBL2)	hsa-miR-576-5p	0.00370618	0.0111185	P26358,Q13547,Q16254,Q08999,O43463	Q08999,Q16254
corum_5118	pRb2/p130-multimolecular complex (RB2, E2F4, HDAC1, SUV39H1, P300)	hsa-miR-576-5p	0.00370618	0.0111185	Q09472,Q13547,Q16254,Q08999,O43463	Q08999,Q16254
corum_1471	pRb2/p130-multimolecular complex (RB2, E2F5, HDAC1, SUV39H1, P300)	hsa-miR-132	0.00189886	0.0436737	Q09472,Q15329,Q13547,Q08999,O43463	Q09472,Q15329
corum_1471	pRb2/p130-multimolecular complex (RB2, E2F5, HDAC1, SUV39H1, P300)	hsa-miR-212	0.00189886	0.0436737	Q09472,Q15329,Q13547,Q08999,O43463	Q09472,Q15329
corum_879	PRKAC-AKAP5-ADRB1 complex	hsa-miR-302a	0.000266325	0.00772342	P22694,P24588,P22612,P08588,P17612	P24588,P08588,P22694
corum_879	PRKAC-AKAP5-ADRB1 complex	hsa-miR-302b	0.000266325	0.00772342	P22694,P24588,P22612,P08588,P17612	P24588,P08588,P22694
corum_879	PRKAC-AKAP5-ADRB1 complex	hsa-miR-302c	0.000266325	0.00772342	P22694,P24588,P22612,P08588,P17612	P24588,P08588,P22694
corum_879	PRKAC-AKAP5-ADRB1 complex	hsa-miR-302d	0.000266325	0.00772342	P22694,P24588,P22612,P08588,P17612	P24588,P08588,P22694
corum_879	PRKAC-AKAP5-ADRB1 complex	hsa-miR-302e	0.000266325	0.00772342	P22694,P24588,P22612,P08588,P17612	P24588,P08588,P22694
corum_879	PRKAC-AKAP5-ADRB1 complex	hsa-miR-372	0.000266325	0.00772342	P22694,P24588,P22612,P08588,P17612	P24588,P08588,P22694
corum_879	PRKAC-AKAP5-ADRB1 complex	hsa-miR-373	0.000266325	0.00772342	P22694,P24588,P22612,P08588,P17612	P24588,P08588,P22694
corum_879	PRKAC-AKAP5-ADRB1 complex	hsa-miR-520a-3p	0.000266325	0.00772342	P22694,P24588,P22612,P08588,P17612	P24588,P08588,P22694
corum_879	PRKAC-AKAP5-ADRB1 complex	hsa-miR-520b	0.000266325	0.00772342	P22694,P24588,P22612,P08588,P17612	P24588,P08588,P22694
corum_879	PRKAC-AKAP5-ADRB1 complex	hsa-miR-520c-3p	0.000266325	0.00772342	P22694,P24588,P22612,P08588,P17612	P24588,P08588,P22694
corum_879	PRKAC-AKAP5-ADRB1 complex	hsa-miR-520d-3p	0.000266325	0.00772342	P22694,P24588,P22612,P08588,P17612	P24588,P08588,P22694
corum_879	PRKAC-AKAP5-ADRB1 complex	hsa-miR-520e	0.000266325	0.00772342	P22694,P24588,P22612,P08588,P17612	P24588,P08588,P22694
corum_879	PRKAC-AKAP5-ADRB1 complex	hsa-miR-1207-5p	0.00202263	0.0343847	P22694,P24588,P22612,P08588,P17612	P24588,P17612
corum_2726	PXN-ITGB5-PTK2 complex	hsa-miR-1200	0.00227081	0.00681243	P49023,Q05397,P18084	Q05397,P49023
corum_2808	RAD9-RAD1-HUS1-APE1 complex	hsa-miR-766	0.000613827	0.00184148	Q9UEP1,Q99638,P27695,O60921	Q99638,P27695
corum_243	RalBP1-CDC2-CCNB1 complex	hsa-miR-590-3p	0.004568	0.013704	P06493,Q15311,P14635	Q15311,P14635
corum_639	RANBPM-Muskelin-TWA1-HSMpp8 complex	hsa-miR-200b	0.00463736	0.0324615	Q9UL63,Q9NWU2,Q96S59	Q9UL63,Q96S59
corum_639	RANBPM-Muskelin-TWA1-HSMpp8 complex	hsa-miR-200c	0.00463736	0.0324615	Q9UL63,Q9NWU2,Q96S59	Q9UL63,Q96S59
corum_639	RANBPM-Muskelin-TWA1-HSMpp8 complex	hsa-miR-429	0.00463736	0.0324615	Q9UL63,Q9NWU2,Q96S59	Q9UL63,Q96S59
corum_639	RANBPM-Muskelin-TWA1-HSMpp8 complex	hsa-miR-509-3-5p	0.00051935	0.0062322	Q9UL63,Q9NWU2,Q96S59	Q9NWU2,Q9UL63
corum_639	RANBPM-Muskelin-TWA1-HSMpp8 complex	hsa-miR-509-5p	0.00051935	0.0062322	Q9UL63,Q9NWU2,Q96S59	Q9NWU2,Q9UL63
corum_639	RANBPM-Muskelin-TWA1-HSMpp8 complex	hsa-miR-410	0.00129187	0.0116268	Q9UL63,Q9NWU2,Q96S59	Q9UL63,Q96S59
corum_639	RANBPM-Muskelin-TWA1-HSMpp8 complex	hsa-miR-922	0.00109513	0.0109513	Q9UL63,Q9NWU2,Q96S59	Q96S59,Q9UL63
corum_639	RANBPM-Muskelin-TWA1-HSMpp8 complex	hsa-miR-337-3p	0.000161417	0.00209841	Q9UL63,Q9NWU2,Q96S59	Q9NWU2,Q9UL63
corum_639	RANBPM-Muskelin-TWA1-HSMpp8 complex	hsa-miR-203	0.00227081	0.0181665	Q9UL63,Q9NWU2,Q96S59	Q9UL63,Q9NWU2
corum_641	RANBPM-SMP1 complex	hsa-miR-520d-5p	0.00496655	0.0198662	O95807,Q96S59	O95807,Q96S59
corum_641	RANBPM-SMP1 complex	hsa-miR-524-5p	0.00496655	0.0198662	O95807,Q96S59	O95807,Q96S59
corum_1193	Rap1 complex	hsa-miR-330-3p	0.0155898	0.0467695	Q15554,Q9NYB0,Q92878,P13010,P12956,P09874,P49959	P13010,Q9NYB0
corum_1193	Rap1 complex	hsa-miR-384	0.00171394	0.00685578	Q15554,Q9NYB0,Q92878,P13010,P12956,P09874,P49959	P49959,Q15554
corum_5146	RB1-TFAP2A complex	hsa-miR-1297	0.00103145	0.00515726	P05549,P06400	P06400,P05549
corum_5146	RB1-TFAP2A complex	hsa-miR-26a	0.00103145	0.00515726	P05549,P06400	P06400,P05549
corum_5146	RB1-TFAP2A complex	hsa-miR-26b	0.00103145	0.00515726	P05549,P06400	P06400,P05549
corum_2907	RBP-Jkappa-Notch1 complex	hsa-miR-548d-3p	0.00101529	0.00304586	P46531,Q06330	Q06330,P46531
corum_2897	RBPJ-NotchIC-Mastermind complex	hsa-miR-548d-3p	0.0029813	0.0306683	P46531,Q92585,Q06330	Q06330,P46531
corum_2897	RBPJ-NotchIC-Mastermind complex	hsa-miR-548n	0.00278803	0.0306683	P46531,Q92585,Q06330	P46531,Q92585
corum_2897	RBPJ-NotchIC-Mastermind complex	hsa-miR-495	0.00237846	0.0285416	P46531,Q92585,Q06330	P46531,Q92585
corum_2897	RBPJ-NotchIC-Mastermind complex	hsa-miR-137	0.00532154	0.0478938	P46531,Q92585,Q06330	Q92585,P46531
corum_2897	RBPJ-NotchIC-Mastermind complex	hsa-miR-568	0.000703163	0.0105475	P46531,Q92585,Q06330	P46531,Q92585
corum_2897	RBPJ-NotchIC-Mastermind complex	hsa-miR-133a	0.00185726	0.0260017	P46531,Q92585,Q06330	Q92585,Q06330
corum_2897	RBPJ-NotchIC-Mastermind complex	hsa-miR-133b	0.00185726	0.0260017	P46531,Q92585,Q06330	Q92585,Q06330
corum_1005	RC complex during G2/M-phase of cell cycle	hsa-miR-345	0.00157861	0.0205219	P09884,P06493,P35250,P28340,P09874,P14635,P15927,Q07864,P11387,P35251,P27694,P35244,P20248	P35251,P27694
corum_1004	RC complex during S-phase of cell cycle	hsa-miR-345	0.00157861	0.0126288	P09884,P18858,P35250,P28340,P09874,P24941,P15927,Q07864,P11387,P35251,P27694,P35244,P20248	P35251,P27694
corum_1232	REST-CoREST-mSIN3A complex	hsa-miR-9	0.00638559	0.0191568	Q96ST3,Q13127,Q9UKL0	Q96ST3,Q9UKL0
corum_657	Retromer complex (SNX1, SNX2, VPS35, VPS29, VPS26A)	hsa-miR-591	0.000176592	0.000529777	O75436,Q96QK1,Q13596,Q9UBQ0,O60749	O75436,Q96QK1
corum_1059	Retromer complex (SNX1, SNX2, VPS35, VPS29, VPS26A)	hsa-miR-591	0.000176592	0.000529777	O75436,Q96QK1,Q13596,Q9UBQ0,O60749	O75436,Q96QK1
corum_1060	Retromer complex (SNX1, SNX2, VPS35, VPS29, VPS26B)	hsa-miR-31	0.00130315	0.0230526	Q96QK1,Q13596,Q9UBQ0,Q4G0F5,O60749	Q4G0F5,Q13596
corum_1060	Retromer complex (SNX1, SNX2, VPS35, VPS29, VPS26B)	hsa-miR-1301	0.0012807	0.0230526	Q96QK1,Q13596,Q9UBQ0,Q4G0F5,O60749	O60749,Q4G0F5
corum_848	RICH1/AMOT polarity complex, Flag-Amot precipitated	hsa-miR-1	0.0012317	0.0369509	O75970,Q5T2T1,Q8N3R9,Q8NI35,Q96KS3,Q4VCS5,Q8IY63,Q9Y2J4	Q8N3R9,Q4VCS5,Q9Y2J4
corum_848	RICH1/AMOT polarity complex, Flag-Amot precipitated	hsa-miR-206	0.0012317	0.0369509	O75970,Q5T2T1,Q8N3R9,Q8NI35,Q96KS3,Q4VCS5,Q8IY63,Q9Y2J4	Q8N3R9,Q4VCS5,Q9Y2J4
corum_848	RICH1/AMOT polarity complex, Flag-Amot precipitated	hsa-miR-613	0.0012317	0.0369509	O75970,Q5T2T1,Q8N3R9,Q8NI35,Q96KS3,Q4VCS5,Q8IY63,Q9Y2J4	Q8N3R9,Q4VCS5,Q9Y2J4
corum_846	RICH1/AMOT polarity complex, Flag-Rich1 precipitated	hsa-miR-498	0.000462374	0.0175702	Q8N3R9,Q8NI35,Q96KS3,P52907,P47755,Q4VCS5,P47756,Q9Y5K6,Q96B97	Q9Y5K6,P47755,Q8N3R9
corum_3060	RNA polymerase II complex (RPB1, RAP74, CDK8, CYCC, SRB7, BAF190, BAF47), chromatin structure modifying	hsa-miR-335	0.00165494	0.00496481	Q13503,P24928,P49336,P51531,P35269,P24863,Q12824,Q9HBD3	P51531,Q13503
corum_3065	RNA polymerase II complex, chromatin structure modifying	hsa-miR-320a	0.00265619	0.0371867	Q6STE5,Q969G3,Q8TAQ2,Q13503,P49336,O96019,Q92925,Q8IWH2,Q96GM5,P24863,Q12824	Q13503,Q92925,Q969G3
corum_3065	RNA polymerase II complex, chromatin structure modifying	hsa-miR-320b	0.00265619	0.0371867	Q6STE5,Q969G3,Q8TAQ2,Q13503,P49336,O96019,Q92925,Q8IWH2,Q96GM5,P24863,Q12824	Q13503,Q92925,Q969G3
corum_3065	RNA polymerase II complex, chromatin structure modifying	hsa-miR-320c	0.00265619	0.0371867	Q6STE5,Q969G3,Q8TAQ2,Q13503,P49336,O96019,Q92925,Q8IWH2,Q96GM5,P24863,Q12824	Q13503,Q92925,Q969G3
corum_3065	RNA polymerase II complex, chromatin structure modifying	hsa-miR-320d	0.00265619	0.0371867	Q6STE5,Q969G3,Q8TAQ2,Q13503,P49336,O96019,Q92925,Q8IWH2,Q96GM5,P24863,Q12824	Q13503,Q92925,Q969G3
corum_3066	RNA polymerase II complex, chromatin structure modifying	hsa-miR-1231	0.00161309	0.0467796	Q00403,Q13503,Q13889,P24928,P49336,P19447,P51531,Q92831,P35269,Q92793,P24863,Q9HBD3,Q12824	P51531,Q92793
corum_3062	RNA polymerase II complex, incomplete (CBP, RPBI, PCAF, BAF47), chromatin structure modifying	hsa-miR-656	0.00414502	0.0497403	Q92831,P24928,Q92793,Q12824	Q92831,Q92793
corum_3062	RNA polymerase II complex, incomplete (CBP, RPBI, PCAF, BAF47), chromatin structure modifying	hsa-miR-1284	0.00130295	0.0169383	Q92831,P24928,Q92793,Q12824	Q92793,Q12824
corum_2829	RSmad complex	hsa-miR-548n	0.00016192	0.0144109	Q8TAQ2,Q13485,P84022,Q9Y6Q9,Q8TEV0,Q9UPN9,Q8IWH2,Q15796,Q92793,Q9HBD3	Q9UPN9,Q13485,Q9Y6Q9,Q15796
corum_2829	RSmad complex	hsa-miR-1264	0.000226564	0.0199376	Q8TAQ2,Q13485,P84022,Q9Y6Q9,Q8TEV0,Q9UPN9,Q8IWH2,Q15796,Q92793,Q9HBD3	Q15796,Q13485,Q92793
corum_2829	RSmad complex	hsa-miR-200b	0.000434484	0.0356277	Q8TAQ2,Q13485,P84022,Q9Y6Q9,Q8TEV0,Q9UPN9,Q8IWH2,Q15796,Q92793,Q9HBD3	Q9UPN9,Q9Y6Q9,Q15796,Q92793
corum_2829	RSmad complex	hsa-miR-200c	0.000434484	0.0356277	Q8TAQ2,Q13485,P84022,Q9Y6Q9,Q8TEV0,Q9UPN9,Q8IWH2,Q15796,Q92793,Q9HBD3	Q9UPN9,Q9Y6Q9,Q15796,Q92793
corum_2829	RSmad complex	hsa-miR-429	0.000434484	0.0356277	Q8TAQ2,Q13485,P84022,Q9Y6Q9,Q8TEV0,Q9UPN9,Q8IWH2,Q15796,Q92793,Q9HBD3	Q9UPN9,Q9Y6Q9,Q15796,Q92793
corum_2829	RSmad complex	hsa-miR-590-3p	0.000422023	0.0350279	Q8TAQ2,Q13485,P84022,Q9Y6Q9,Q8TEV0,Q9UPN9,Q8IWH2,Q15796,Q92793,Q9HBD3	Q9UPN9,Q13485,Q15796,Q92793
corum_2829	RSmad complex	hsa-miR-545	8.99143e-05	0.00809229	Q8TAQ2,Q13485,P84022,Q9Y6Q9,Q8TEV0,Q9UPN9,Q8IWH2,Q15796,Q92793,Q9HBD3	Q9UPN9,Q9Y6Q9,Q13485,P84022
corum_2829	RSmad complex	hsa-miR-1284	0.000364177	0.0305909	Q8TAQ2,Q13485,P84022,Q9Y6Q9,Q8TEV0,Q9UPN9,Q8IWH2,Q15796,Q92793,Q9HBD3	Q13485,Q92793,P84022
corum_2829	RSmad complex	hsa-miR-942	0.000280819	0.0244312	Q8TAQ2,Q13485,P84022,Q9Y6Q9,Q8TEV0,Q9UPN9,Q8IWH2,Q15796,Q92793,Q9HBD3	Q92793,Q15796,Q13485
corum_2829	RSmad complex	hsa-miR-520d-5p	0.000322716	0.0277536	Q8TAQ2,Q13485,P84022,Q9Y6Q9,Q8TEV0,Q9UPN9,Q8IWH2,Q15796,Q92793,Q9HBD3	P84022,Q9UPN9,Q9Y6Q9,Q92793,Q13485
corum_2829	RSmad complex	hsa-miR-524-5p	0.000322716	0.0277536	Q8TAQ2,Q13485,P84022,Q9Y6Q9,Q8TEV0,Q9UPN9,Q8IWH2,Q15796,Q92793,Q9HBD3	P84022,Q9UPN9,Q9Y6Q9,Q92793,Q13485
corum_2577	Sam68-p85 P13K-IRS-1-IR signaling complex	hsa-miR-634	0.000675807	0.0108129	P35568,P06213,Q07666,P27986	P06213,P27986
corum_2577	Sam68-p85 P13K-IRS-1-IR signaling complex	hsa-miR-15a	0.000433461	0.00953614	P35568,P06213,Q07666,P27986	P06213,P27986,P35568
corum_2577	Sam68-p85 P13K-IRS-1-IR signaling complex	hsa-miR-15b	0.000433461	0.00953614	P35568,P06213,Q07666,P27986	P06213,P27986,P35568
corum_2577	Sam68-p85 P13K-IRS-1-IR signaling complex	hsa-miR-16	0.000433461	0.00953614	P35568,P06213,Q07666,P27986	P06213,P27986,P35568
corum_2577	Sam68-p85 P13K-IRS-1-IR signaling complex	hsa-miR-195	0.000433461	0.00953614	P35568,P06213,Q07666,P27986	P06213,P27986,P35568
corum_2577	Sam68-p85 P13K-IRS-1-IR signaling complex	hsa-miR-424	0.000433461	0.00953614	P35568,P06213,Q07666,P27986	P06213,P27986,P35568
corum_2577	Sam68-p85 P13K-IRS-1-IR signaling complex	hsa-miR-497	0.000433461	0.00953614	P35568,P06213,Q07666,P27986	P06213,P27986,P35568
corum_2577	Sam68-p85 P13K-IRS-1-IR signaling complex	hsa-miR-503	0.00110911	0.0166366	P35568,P06213,Q07666,P27986	P06213,P27986
corum_2577	Sam68-p85 P13K-IRS-1-IR signaling complex	hsa-miR-656	7.49069e-05	0.00179777	P35568,P06213,Q07666,P27986	P35568,P27986,P06213
corum_2577	Sam68-p85 P13K-IRS-1-IR signaling complex	hsa-miR-1323	2.7057e-05	0.000703482	P35568,P06213,Q07666,P27986	Q07666,P35568,P27986
corum_2577	Sam68-p85 P13K-IRS-1-IR signaling complex	hsa-miR-548o	2.7057e-05	0.000703482	P35568,P06213,Q07666,P27986	Q07666,P35568,P27986
corum_2577	Sam68-p85 P13K-IRS-1-IR signaling complex	hsa-miR-128	0.000231513	0.0053248	P35568,P06213,Q07666,P27986	P35568,P27986,P06213
corum_343	Sarcoglycan-sarcospan complex SG-SPN	hsa-miR-944	0.000171481	0.000514444	Q16585,Q92629,Q14714,Q13326,Q16586	Q14714,Q16585,Q92629
corum_2880	SCF subcomplex (WEE1, SKP2, BTRC)	hsa-miR-503	0.00055964	0.00615604	Q13309,P30291,Q5W141	Q5W141,P30291
corum_2880	SCF subcomplex (WEE1, SKP2, BTRC)	hsa-miR-646	0.00253155	0.022784	Q13309,P30291,Q5W141	P30291,Q5W141
corum_2880	SCF subcomplex (WEE1, SKP2, BTRC)	hsa-miR-1283	0.00217361	0.0217361	Q13309,P30291,Q5W141	Q5W141,P30291
corum_933	SCRIB-APC complex	hsa-miR-582-5p	0.000587212	0.00176164	Q14160,P25054	P25054,Q14160
corum_930	Scrib-beta-PIX-GIT1 complex	hsa-miR-9	0.00638559	0.0191568	Q14160,Q14155,Q9Y2X7	Q14160,Q14155
corum_1345	Septin complex	hsa-miR-1305	0.00408923	0.0368031	Q96SP1,Q92599,Q15019,Q9UHD8,Q16181	Q9UHD8,Q15019
corum_2863	Serine-palmitoyltransferase (SPT) complex	hsa-miR-186	0.00202397	0.0101199	Q9NUV7,O15269,O15270	O15269,O15270
corum_2863	Serine-palmitoyltransferase (SPT) complex	hsa-miR-124	0.0121321	0.0485284	Q9NUV7,O15269,O15270	O15269,O15270
corum_2863	Serine-palmitoyltransferase (SPT) complex	hsa-miR-506	0.0121321	0.0485284	Q9NUV7,O15269,O15270	O15269,O15270
corum_2863	Serine-palmitoyltransferase (SPT) complex	hsa-miR-513b	0.00123056	0.00738337	Q9NUV7,O15269,O15270	O15270,O15269
corum_2863	Serine-palmitoyltransferase (SPT) complex	hsa-miR-511	0.000893631	0.00625542	Q9NUV7,O15269,O15270	Q9NUV7,O15270
corum_2731	Set1A complex	hsa-miR-641	0.00446435	0.0357148	O15047,Q8ND76,Q9UBL3,Q6UXN9,Q15291,P61964	P61964,Q6UXN9
corum_2731	Set1A complex	hsa-miR-105	0.00298441	0.0268596	O15047,Q8ND76,Q9UBL3,Q6UXN9,Q15291,P61964	P61964,Q6UXN9
corum_2731	Set1A complex	hsa-miR-766	0.001514	0.01514	O15047,Q8ND76,Q9UBL3,Q6UXN9,Q15291,P61964	Q6UXN9,Q15291
corum_2730	Set1B complex	hsa-miR-641	0.00446435	0.0312504	Q9UPS6,Q8ND76,Q9UBL3,Q6UXN9,Q15291,P61964	P61964,Q6UXN9
corum_2730	Set1B complex	hsa-miR-105	0.00298441	0.0238752	Q9UPS6,Q8ND76,Q9UBL3,Q6UXN9,Q15291,P61964	P61964,Q6UXN9
corum_2730	Set1B complex	hsa-miR-766	0.001514	0.013626	Q9UPS6,Q8ND76,Q9UBL3,Q6UXN9,Q15291,P61964	Q6UXN9,Q15291
corum_2730	Set1B complex	hsa-miR-204	0.00750636	0.0450382	Q9UPS6,Q8ND76,Q9UBL3,Q6UXN9,Q15291,P61964	Q6UXN9,Q15291
corum_2730	Set1B complex	hsa-miR-211	0.00750636	0.0450382	Q9UPS6,Q8ND76,Q9UBL3,Q6UXN9,Q15291,P61964	Q6UXN9,Q15291
corum_2456	SH3KBP1-SH3GL3-CBL complex	hsa-miR-124	0.0121321	0.0485284	Q99963,P22681,Q96B97	P22681,Q96B97
corum_2456	SH3KBP1-SH3GL3-CBL complex	hsa-miR-506	0.0121321	0.0485284	Q99963,P22681,Q96B97	P22681,Q96B97
corum_2921	SHARP-CtBP complex	hsa-miR-548a-3p	2.70532e-05	0.000297585	Q13363,P56545,Q96T58	Q13363,P56545,Q96T58
corum_2921	SHARP-CtBP complex	hsa-miR-548e	2.70532e-05	0.000297585	Q13363,P56545,Q96T58	Q13363,P56545,Q96T58
corum_2921	SHARP-CtBP complex	hsa-miR-548f	2.70532e-05	0.000297585	Q13363,P56545,Q96T58	Q13363,P56545,Q96T58
corum_2921	SHARP-CtBP complex	hsa-miR-548g	0.00087818	0.00702544	Q13363,P56545,Q96T58	Q96T58,Q13363
corum_2921	SHARP-CtBP complex	hsa-miR-561	0.00187213	0.0131049	Q13363,P56545,Q96T58	Q96T58,P56545
corum_2921	SHARP-CtBP complex	hsa-miR-570	0.00342676	0.0171338	Q13363,P56545,Q96T58	Q96T58,P56545
corum_2921	SHARP-CtBP complex	hsa-miR-1200	0.00227081	0.0136249	Q13363,P56545,Q96T58	P56545,Q13363
corum_2923	SHARP-CtBP1-CtIP complex	hsa-miR-548a-3p	0.00265386	0.0318463	Q13363,Q99708,Q96T58	Q13363,Q96T58
corum_2923	SHARP-CtBP1-CtIP complex	hsa-miR-548e	0.00265386	0.0318463	Q13363,Q99708,Q96T58	Q13363,Q96T58
corum_2923	SHARP-CtBP1-CtIP complex	hsa-miR-548f	0.00265386	0.0318463	Q13363,Q99708,Q96T58	Q13363,Q96T58
corum_2923	SHARP-CtBP1-CtIP complex	hsa-miR-548g	0.00087818	0.0114163	Q13363,Q99708,Q96T58	Q96T58,Q13363
corum_2923	SHARP-CtBP1-CtIP complex	hsa-miR-130a	0.00381753	0.0343578	Q13363,Q99708,Q96T58	Q99708,Q96T58
corum_2923	SHARP-CtBP1-CtIP complex	hsa-miR-130b	0.00381753	0.0343578	Q13363,Q99708,Q96T58	Q99708,Q96T58
corum_2923	SHARP-CtBP1-CtIP complex	hsa-miR-301a	0.00381753	0.0343578	Q13363,Q99708,Q96T58	Q99708,Q96T58
corum_2923	SHARP-CtBP1-CtIP complex	hsa-miR-301b	0.00381753	0.0343578	Q13363,Q99708,Q96T58	Q99708,Q96T58
corum_2923	SHARP-CtBP1-CtIP complex	hsa-miR-454	0.00381753	0.0343578	Q13363,Q99708,Q96T58	Q99708,Q96T58
corum_2923	SHARP-CtBP1-CtIP complex	hsa-miR-19a	0.00625081	0.0343578	Q13363,Q99708,Q96T58	Q99708,Q96T58
corum_2923	SHARP-CtBP1-CtIP complex	hsa-miR-19b	0.00625081	0.0343578	Q13363,Q99708,Q96T58	Q99708,Q96T58
corum_2931	SHARP-CtBP1-CtIP-RBP-Jkappa corepressor complex	hsa-miR-548g	0.00173633	0.0243086	Q13363,Q06330,Q99708,Q96T58	Q96T58,Q13363
corum_2930	SHARP-CtIP-RBP-Jkappa complex	hsa-miR-130a	0.00381753	0.0343578	Q06330,Q99708,Q96T58	Q99708,Q96T58
corum_2930	SHARP-CtIP-RBP-Jkappa complex	hsa-miR-130b	0.00381753	0.0343578	Q06330,Q99708,Q96T58	Q99708,Q96T58
corum_2930	SHARP-CtIP-RBP-Jkappa complex	hsa-miR-301a	0.00381753	0.0343578	Q06330,Q99708,Q96T58	Q99708,Q96T58
corum_2930	SHARP-CtIP-RBP-Jkappa complex	hsa-miR-301b	0.00381753	0.0343578	Q06330,Q99708,Q96T58	Q99708,Q96T58
corum_2930	SHARP-CtIP-RBP-Jkappa complex	hsa-miR-454	0.00381753	0.0343578	Q06330,Q99708,Q96T58	Q99708,Q96T58
corum_2930	SHARP-CtIP-RBP-Jkappa complex	hsa-miR-19a	0.00625081	0.0343578	Q06330,Q99708,Q96T58	Q99708,Q96T58
corum_2930	SHARP-CtIP-RBP-Jkappa complex	hsa-miR-19b	0.00625081	0.0343578	Q06330,Q99708,Q96T58	Q99708,Q96T58
corum_2895	SHC-GRB2 complex	hsa-miR-124	0.00422705	0.0169082	P62993,P29353	P62993,P29353
corum_2895	SHC-GRB2 complex	hsa-miR-506	0.00422705	0.0169082	P62993,P29353	P62993,P29353
corum_2895	SHC-GRB2 complex	hsa-miR-1271	0.00153993	0.00923958	P62993,P29353	P62993,P29353
corum_2895	SHC-GRB2 complex	hsa-miR-96	0.00153993	0.00923958	P62993,P29353	P62993,P29353
corum_54	SIN3 complex	hsa-miR-138	0.00724627	0.0434776	Q92769,Q96ST3,Q2TTR4,Q13547,Q16576,Q09028,O75446	Q96ST3,Q09028
corum_283	Sin3 complex	hsa-miR-138	0.00724627	0.0434776	Q92769,Q96ST3,Q2TTR4,Q13547,Q16576,Q09028,O75446	Q96ST3,Q09028
corum_732	SIN3 complex	hsa-miR-138	0.00724627	0.0434776	Q92769,Q96ST3,Q2TTR4,Q13547,Q16576,Q09028,O75446	Q96ST3,Q09028
corum_596	SIN3-HDAC-SAP30-ARID4 complex	hsa-miR-138	0.00724627	0.0434776	Q92769,Q96ST3,Q13547,Q16576,Q09028,O75446,Q86UX1	Q96ST3,Q09028
corum_695	SIN3-HDAC-SAP30-ARID4 complex	hsa-miR-138	0.00724627	0.0434776	Q92769,Q96ST3,Q13547,Q16576,Q09028,O75446,Q86UX1	Q96ST3,Q09028
corum_698	SIN3-HDAC-SAP30-ARID4 complex	hsa-miR-138	0.00724627	0.0434776	Q92769,Q96ST3,Q13547,Q16576,Q09028,O75446,Q86UX1	Q96ST3,Q09028
corum_3729	SKI-SMAD2 hexameric complex	hsa-miR-548d-3p	0.00101529	0.00304586	P12755,Q15796	Q15796,P12755
corum_3729	SKI-SMAD2 hexameric complex	hsa-miR-155	0.000186875	0.0007475	P12755,Q15796	Q15796,P12755
corum_3739	SKI-SMAD2-SMAD4 pentameric complex	hsa-miR-548d-3p	0.0029813	0.0423055	P12755,Q15796,Q13485	Q15796,P12755
corum_3739	SKI-SMAD2-SMAD4 pentameric complex	hsa-miR-548n	0.00278803	0.0423055	P12755,Q15796,Q13485	Q13485,Q15796
corum_3739	SKI-SMAD2-SMAD4 pentameric complex	hsa-miR-124	0.0121321	0.0485284	P12755,Q15796,Q13485	Q13485,P12755
corum_3739	SKI-SMAD2-SMAD4 pentameric complex	hsa-miR-506	0.0121321	0.0485284	P12755,Q15796,Q13485	Q13485,P12755
corum_3739	SKI-SMAD2-SMAD4 pentameric complex	hsa-miR-1264	0.000476754	0.0119188	P12755,Q15796,Q13485	Q15796,Q13485
corum_3739	SKI-SMAD2-SMAD4 pentameric complex	hsa-miR-519a	0.00392379	0.0423055	P12755,Q15796,Q13485	P12755,Q13485
corum_3739	SKI-SMAD2-SMAD4 pentameric complex	hsa-miR-519b-3p	0.00392379	0.0423055	P12755,Q15796,Q13485	P12755,Q13485
corum_3739	SKI-SMAD2-SMAD4 pentameric complex	hsa-miR-519c-3p	0.00392379	0.0423055	P12755,Q15796,Q13485	P12755,Q13485
corum_3739	SKI-SMAD2-SMAD4 pentameric complex	hsa-miR-590-3p	0.004568	0.0423055	P12755,Q15796,Q13485	Q13485,Q15796
corum_3739	SKI-SMAD2-SMAD4 pentameric complex	hsa-miR-142-5p	0.00213372	0.0384922	P12755,Q15796,Q13485	Q15796,Q13485
corum_3739	SKI-SMAD2-SMAD4 pentameric complex	hsa-miR-135a	0.00192461	0.0384922	P12755,Q15796,Q13485	Q13485,P12755
corum_3739	SKI-SMAD2-SMAD4 pentameric complex	hsa-miR-135b	0.00192461	0.0384922	P12755,Q15796,Q13485	Q13485,P12755
corum_3739	SKI-SMAD2-SMAD4 pentameric complex	hsa-miR-1279	0.000174968	0.0047332	P12755,Q15796,Q13485	Q15796,Q13485
corum_3739	SKI-SMAD2-SMAD4 pentameric complex	hsa-miR-125a-5p	0.00267156	0.0423055	P12755,Q15796,Q13485	Q15796,Q13485
corum_3739	SKI-SMAD2-SMAD4 pentameric complex	hsa-miR-125b	0.00267156	0.0423055	P12755,Q15796,Q13485	Q15796,Q13485
corum_3739	SKI-SMAD2-SMAD4 pentameric complex	hsa-miR-1184	0.000707765	0.0154696	P12755,Q15796,Q13485	Q13485,P12755
corum_3739	SKI-SMAD2-SMAD4 pentameric complex	hsa-miR-942	0.000551462	0.0132351	P12755,Q15796,Q13485	Q15796,Q13485
corum_3739	SKI-SMAD2-SMAD4 pentameric complex	hsa-miR-570	0.00342676	0.0423055	P12755,Q15796,Q13485	Q15796,Q13485
corum_3739	SKI-SMAD2-SMAD4 pentameric complex	hsa-miR-190	0.000103585	0.00341831	P12755,Q15796,Q13485	Q15796,Q13485
corum_3739	SKI-SMAD2-SMAD4 pentameric complex	hsa-miR-190b	0.000103585	0.00341831	P12755,Q15796,Q13485	Q15796,Q13485
corum_3739	SKI-SMAD2-SMAD4 pentameric complex	hsa-miR-298	0.000703163	0.0154696	P12755,Q15796,Q13485	Q13485,Q15796
corum_3739	SKI-SMAD2-SMAD4 pentameric complex	hsa-miR-1	0.00248856	0.0423055	P12755,Q15796,Q13485	Q13485,Q15796
corum_3739	SKI-SMAD2-SMAD4 pentameric complex	hsa-miR-206	0.00248856	0.0423055	P12755,Q15796,Q13485	Q13485,Q15796
corum_3739	SKI-SMAD2-SMAD4 pentameric complex	hsa-miR-613	0.00248856	0.0423055	P12755,Q15796,Q13485	Q13485,Q15796
corum_3739	SKI-SMAD2-SMAD4 pentameric complex	hsa-miR-155	0.000555544	0.0132351	P12755,Q15796,Q13485	Q15796,P12755
corum_3739	SKI-SMAD2-SMAD4 pentameric complex	hsa-miR-340	0.00671472	0.0423055	P12755,Q15796,Q13485	Q15796,Q13485
corum_3739	SKI-SMAD2-SMAD4 pentameric complex	hsa-miR-518d-5p	0.000152684	0.0047332	P12755,Q15796,Q13485	Q13485,Q15796
corum_3739	SKI-SMAD2-SMAD4 pentameric complex	hsa-miR-519b-5p	0.000152684	0.0047332	P12755,Q15796,Q13485	Q13485,Q15796
corum_3739	SKI-SMAD2-SMAD4 pentameric complex	hsa-miR-519c-5p	0.000152684	0.0047332	P12755,Q15796,Q13485	Q13485,Q15796
corum_3739	SKI-SMAD2-SMAD4 pentameric complex	hsa-miR-520c-5p	0.000152684	0.0047332	P12755,Q15796,Q13485	Q13485,Q15796
corum_3739	SKI-SMAD2-SMAD4 pentameric complex	hsa-miR-526a	0.000152684	0.0047332	P12755,Q15796,Q13485	Q13485,Q15796
corum_3740	SKI-SMAD3-SMAD4 pentameric complex	hsa-miR-519a	0.00392379	0.0353141	P12755,Q13485,P84022	P12755,Q13485
corum_3740	SKI-SMAD3-SMAD4 pentameric complex	hsa-miR-519b-3p	0.00392379	0.0353141	P12755,Q13485,P84022	P12755,Q13485
corum_3740	SKI-SMAD3-SMAD4 pentameric complex	hsa-miR-519c-3p	0.00392379	0.0353141	P12755,Q13485,P84022	P12755,Q13485
corum_3740	SKI-SMAD3-SMAD4 pentameric complex	hsa-miR-135a	0.00192461	0.0250199	P12755,Q13485,P84022	Q13485,P12755
corum_3740	SKI-SMAD3-SMAD4 pentameric complex	hsa-miR-135b	0.00192461	0.0250199	P12755,Q13485,P84022	Q13485,P12755
corum_3740	SKI-SMAD3-SMAD4 pentameric complex	hsa-miR-545	0.00206284	0.0250199	P12755,Q13485,P84022	Q13485,P84022
corum_3740	SKI-SMAD3-SMAD4 pentameric complex	hsa-miR-922	0.00109513	0.0153318	P12755,Q13485,P84022	P84022,Q13485
corum_3740	SKI-SMAD3-SMAD4 pentameric complex	hsa-miR-1284	0.000657961	0.0105274	P12755,Q13485,P84022	Q13485,P84022
corum_3740	SKI-SMAD3-SMAD4 pentameric complex	hsa-miR-1184	0.000707765	0.0106165	P12755,Q13485,P84022	Q13485,P12755
corum_3740	SKI-SMAD3-SMAD4 pentameric complex	hsa-miR-346	5.71625e-05	0.000971763	P12755,Q13485,P84022	Q13485,P84022
corum_3740	SKI-SMAD3-SMAD4 pentameric complex	hsa-miR-145	0.00203172	0.0250199	P12755,Q13485,P84022	P84022,Q13485
corum_2535	SLP-76-Cbl-Grb2-Shc complex, Fc receptor gamma-R1 stimulated	hsa-miR-124	0.00104465	0.0177591	P62993,P22681,Q13094,P29353	P22681,P62993,P29353
corum_2535	SLP-76-Cbl-Grb2-Shc complex, Fc receptor gamma-R1 stimulated	hsa-miR-506	0.00104465	0.0177591	P62993,P22681,Q13094,P29353	P22681,P62993,P29353
corum_2535	SLP-76-Cbl-Grb2-Shc complex, Fc receptor gamma-R1 stimulated	hsa-miR-378	0.000169362	0.00338724	P62993,P22681,Q13094,P29353	P22681,P62993
corum_2535	SLP-76-Cbl-Grb2-Shc complex, Fc receptor gamma-R1 stimulated	hsa-miR-422a	0.000169362	0.00338724	P62993,P22681,Q13094,P29353	P22681,P62993
corum_2535	SLP-76-Cbl-Grb2-Shc complex, Fc receptor gamma-R1 stimulated	hsa-miR-1288	3.74222e-05	0.000823289	P62993,P22681,Q13094,P29353	P62993,P22681
corum_2535	SLP-76-Cbl-Grb2-Shc complex, Fc receptor gamma-R1 stimulated	hsa-miR-650	0.000836522	0.0150574	P62993,P22681,Q13094,P29353	P22681,P29353
corum_2535	SLP-76-Cbl-Grb2-Shc complex, Fc receptor gamma-R1 stimulated	hsa-miR-1269	8.46299e-05	0.00177723	P62993,P22681,Q13094,P29353	P22681,P62993
corum_3198	SMAD2-SKI complex	hsa-miR-548d-3p	0.00101529	0.00304586	P12755,Q15796	Q15796,P12755
corum_3198	SMAD2-SKI complex	hsa-miR-155	0.000186875	0.0007475	P12755,Q15796	Q15796,P12755
corum_3204	SMAD2-SKI-NCOR complex	hsa-miR-548d-3p	0.0029813	0.00894391	P12755,O75376,Q15796	Q15796,P12755
corum_3204	SMAD2-SKI-NCOR complex	hsa-miR-155	0.000555544	0.00222217	P12755,O75376,Q15796	Q15796,P12755
corum_3038	SMAD2-SMAD4-FAST1 complex	hsa-miR-548n	0.00278803	0.0273742	O75593,Q15796,Q13485	Q13485,Q15796
corum_3038	SMAD2-SMAD4-FAST1 complex	hsa-miR-1264	0.000476754	0.00715131	O75593,Q15796,Q13485	Q15796,Q13485
corum_3038	SMAD2-SMAD4-FAST1 complex	hsa-miR-590-3p	0.004568	0.0273742	O75593,Q15796,Q13485	Q13485,Q15796
corum_3038	SMAD2-SMAD4-FAST1 complex	hsa-miR-142-5p	0.00213372	0.0256047	O75593,Q15796,Q13485	Q15796,Q13485
corum_3038	SMAD2-SMAD4-FAST1 complex	hsa-miR-1279	0.000174968	0.00320636	O75593,Q15796,Q13485	Q15796,Q13485
corum_3038	SMAD2-SMAD4-FAST1 complex	hsa-miR-125a-5p	0.00267156	0.0273742	O75593,Q15796,Q13485	Q15796,Q13485
corum_3038	SMAD2-SMAD4-FAST1 complex	hsa-miR-125b	0.00267156	0.0273742	O75593,Q15796,Q13485	Q15796,Q13485
corum_3038	SMAD2-SMAD4-FAST1 complex	hsa-miR-942	0.000551462	0.00772047	O75593,Q15796,Q13485	Q15796,Q13485
corum_3038	SMAD2-SMAD4-FAST1 complex	hsa-miR-570	0.00342676	0.0273742	O75593,Q15796,Q13485	Q15796,Q13485
corum_3038	SMAD2-SMAD4-FAST1 complex	hsa-miR-190	0.000103585	0.00238246	O75593,Q15796,Q13485	Q15796,Q13485
corum_3038	SMAD2-SMAD4-FAST1 complex	hsa-miR-190b	0.000103585	0.00238246	O75593,Q15796,Q13485	Q15796,Q13485
corum_3038	SMAD2-SMAD4-FAST1 complex	hsa-miR-298	0.000703163	0.00914112	O75593,Q15796,Q13485	Q13485,Q15796
corum_3038	SMAD2-SMAD4-FAST1 complex	hsa-miR-1	0.00248856	0.0273742	O75593,Q15796,Q13485	Q13485,Q15796
corum_3038	SMAD2-SMAD4-FAST1 complex	hsa-miR-206	0.00248856	0.0273742	O75593,Q15796,Q13485	Q13485,Q15796
corum_3038	SMAD2-SMAD4-FAST1 complex	hsa-miR-613	0.00248856	0.0273742	O75593,Q15796,Q13485	Q13485,Q15796
corum_3038	SMAD2-SMAD4-FAST1 complex	hsa-miR-340	0.00671472	0.0273742	O75593,Q15796,Q13485	Q15796,Q13485
corum_3038	SMAD2-SMAD4-FAST1 complex	hsa-miR-518d-5p	0.000152684	0.00320636	O75593,Q15796,Q13485	Q13485,Q15796
corum_3038	SMAD2-SMAD4-FAST1 complex	hsa-miR-519b-5p	0.000152684	0.00320636	O75593,Q15796,Q13485	Q13485,Q15796
corum_3038	SMAD2-SMAD4-FAST1 complex	hsa-miR-519c-5p	0.000152684	0.00320636	O75593,Q15796,Q13485	Q13485,Q15796
corum_3038	SMAD2-SMAD4-FAST1 complex	hsa-miR-520c-5p	0.000152684	0.00320636	O75593,Q15796,Q13485	Q13485,Q15796
corum_3038	SMAD2-SMAD4-FAST1 complex	hsa-miR-526a	0.000152684	0.00320636	O75593,Q15796,Q13485	Q13485,Q15796
corum_2975	SMAD3-E2F4/5-p107-DP1 complex	hsa-miR-216b	0.000746912	0.0186728	Q14186,Q15329,P28749,Q16254,P84022	Q16254,P84022
corum_1826	SMAD3-HEF1-APC10-CDH1 complex	hsa-miR-145	0.00399267	0.0159707	Q9UM13,Q14511,P12830,P84022	P84022,Q14511
corum_2708	SMAD3-SMAD4-cJUN complex	hsa-miR-216b	0.000226675	0.00249343	Q13485,P84022,P05412	P05412,P84022
corum_2708	SMAD3-SMAD4-cJUN complex	hsa-miR-545	0.00206284	0.00812687	Q13485,P84022,P05412	Q13485,P84022
corum_2708	SMAD3-SMAD4-cJUN complex	hsa-miR-922	0.00109513	0.00766592	Q13485,P84022,P05412	P84022,Q13485
corum_2708	SMAD3-SMAD4-cJUN complex	hsa-miR-1284	0.000657961	0.00526369	Q13485,P84022,P05412	Q13485,P84022
corum_2708	SMAD3-SMAD4-cJUN complex	hsa-miR-875-3p	0.00141889	0.00766592	Q13485,P84022,P05412	Q13485,P05412
corum_2708	SMAD3-SMAD4-cJUN complex	hsa-miR-346	5.71625e-05	0.00068595	Q13485,P84022,P05412	Q13485,P84022
corum_2708	SMAD3-SMAD4-cJUN complex	hsa-miR-520d-5p	0.000349662	0.00349662	Q13485,P84022,P05412	P05412,P84022,Q13485
corum_2708	SMAD3-SMAD4-cJUN complex	hsa-miR-524-5p	0.000349662	0.00349662	Q13485,P84022,P05412	P05412,P84022,Q13485
corum_2708	SMAD3-SMAD4-cJUN complex	hsa-miR-145	0.00203172	0.00812687	Q13485,P84022,P05412	P84022,Q13485
corum_2708	SMAD3-SMAD4-cJUN complex	hsa-miR-1299	0.00110086	0.00766592	Q13485,P84022,P05412	P05412,Q13485
corum_2692	SMAD3-SMAD4-cJun-cFos complex	hsa-miR-216b	0.000450741	0.00585963	P01100,Q13485,P84022,P05412	P05412,P84022
corum_2692	SMAD3-SMAD4-cJun-cFos complex	hsa-miR-545	0.00405328	0.0199633	P01100,Q13485,P84022,P05412	Q13485,P84022
corum_2692	SMAD3-SMAD4-cJun-cFos complex	hsa-miR-922	0.00216234	0.0172987	P01100,Q13485,P84022,P05412	P84022,Q13485
corum_2692	SMAD3-SMAD4-cJun-cFos complex	hsa-miR-139-5p	0.000915809	0.0109897	P01100,Q13485,P84022,P05412	P05412,P01100
corum_2692	SMAD3-SMAD4-cJun-cFos complex	hsa-miR-1284	0.00130295	0.0143324	P01100,Q13485,P84022,P05412	Q13485,P84022
corum_2692	SMAD3-SMAD4-cJun-cFos complex	hsa-miR-875-3p	0.00279655	0.0172987	P01100,Q13485,P84022,P05412	Q13485,P05412
corum_2692	SMAD3-SMAD4-cJun-cFos complex	hsa-miR-346	0.000113998	0.00159597	P01100,Q13485,P84022,P05412	Q13485,P84022
corum_2692	SMAD3-SMAD4-cJun-cFos complex	hsa-miR-520d-5p	0.00132484	0.0143324	P01100,Q13485,P84022,P05412	P05412,P84022,Q13485
corum_2692	SMAD3-SMAD4-cJun-cFos complex	hsa-miR-524-5p	0.00132484	0.0143324	P01100,Q13485,P84022,P05412	P05412,P84022,Q13485
corum_2692	SMAD3-SMAD4-cJun-cFos complex	hsa-miR-145	0.00399267	0.0199633	P01100,Q13485,P84022,P05412	P84022,Q13485
corum_2692	SMAD3-SMAD4-cJun-cFos complex	hsa-miR-1299	0.00217357	0.0172987	P01100,Q13485,P84022,P05412	P05412,Q13485
corum_3959	SMAD3-SMAD4-cSKI, TGF(beta)-dependent	hsa-miR-519a	0.00392379	0.0353141	P12755,Q13485,P84022	P12755,Q13485
corum_3959	SMAD3-SMAD4-cSKI, TGF(beta)-dependent	hsa-miR-519b-3p	0.00392379	0.0353141	P12755,Q13485,P84022	P12755,Q13485
corum_3959	SMAD3-SMAD4-cSKI, TGF(beta)-dependent	hsa-miR-519c-3p	0.00392379	0.0353141	P12755,Q13485,P84022	P12755,Q13485
corum_3959	SMAD3-SMAD4-cSKI, TGF(beta)-dependent	hsa-miR-135a	0.00192461	0.0250199	P12755,Q13485,P84022	Q13485,P12755
corum_3959	SMAD3-SMAD4-cSKI, TGF(beta)-dependent	hsa-miR-135b	0.00192461	0.0250199	P12755,Q13485,P84022	Q13485,P12755
corum_3959	SMAD3-SMAD4-cSKI, TGF(beta)-dependent	hsa-miR-545	0.00206284	0.0250199	P12755,Q13485,P84022	Q13485,P84022
corum_3959	SMAD3-SMAD4-cSKI, TGF(beta)-dependent	hsa-miR-922	0.00109513	0.0153318	P12755,Q13485,P84022	P84022,Q13485
corum_3959	SMAD3-SMAD4-cSKI, TGF(beta)-dependent	hsa-miR-1284	0.000657961	0.0105274	P12755,Q13485,P84022	Q13485,P84022
corum_3959	SMAD3-SMAD4-cSKI, TGF(beta)-dependent	hsa-miR-1184	0.000707765	0.0106165	P12755,Q13485,P84022	Q13485,P12755
corum_3959	SMAD3-SMAD4-cSKI, TGF(beta)-dependent	hsa-miR-346	5.71625e-05	0.000971763	P12755,Q13485,P84022	Q13485,P84022
corum_3959	SMAD3-SMAD4-cSKI, TGF(beta)-dependent	hsa-miR-145	0.00203172	0.0250199	P12755,Q13485,P84022	P84022,Q13485
corum_2705	SMAD3-SMAD4-CTCF protein-DNA complex	hsa-miR-545	0.00206284	0.0121903	P49711,Q13485,P84022	Q13485,P84022
corum_2705	SMAD3-SMAD4-CTCF protein-DNA complex	hsa-miR-922	0.00109513	0.00766592	P49711,Q13485,P84022	P84022,Q13485
corum_2705	SMAD3-SMAD4-CTCF protein-DNA complex	hsa-miR-1284	0.000657961	0.00526369	P49711,Q13485,P84022	Q13485,P84022
corum_2705	SMAD3-SMAD4-CTCF protein-DNA complex	hsa-miR-346	5.71625e-05	0.000514463	P49711,Q13485,P84022	Q13485,P84022
corum_2705	SMAD3-SMAD4-CTCF protein-DNA complex	hsa-miR-145	0.00203172	0.0121903	P49711,Q13485,P84022	P84022,Q13485
corum_2761	SMAD3-SMAD4-FOXO1 complex	hsa-miR-513a-3p	0.00158591	0.0285464	Q13485,Q12778,P84022	Q13485,Q12778
corum_2761	SMAD3-SMAD4-FOXO1 complex	hsa-miR-144	0.00307556	0.0420006	Q13485,Q12778,P84022	Q12778,Q13485
corum_2761	SMAD3-SMAD4-FOXO1 complex	hsa-miR-411	3.08285e-05	0.000955682	Q13485,Q12778,P84022	Q13485,Q12778
corum_2761	SMAD3-SMAD4-FOXO1 complex	hsa-miR-300	0.00300004	0.0420006	Q13485,Q12778,P84022	Q12778,Q13485
corum_2761	SMAD3-SMAD4-FOXO1 complex	hsa-miR-381	0.00300004	0.0420006	Q13485,Q12778,P84022	Q12778,Q13485
corum_2761	SMAD3-SMAD4-FOXO1 complex	hsa-miR-183	0.000627203	0.0156801	Q13485,Q12778,P84022	Q13485,Q12778
corum_2761	SMAD3-SMAD4-FOXO1 complex	hsa-miR-135a	0.00192461	0.0327184	Q13485,Q12778,P84022	Q12778,Q13485
corum_2761	SMAD3-SMAD4-FOXO1 complex	hsa-miR-135b	0.00192461	0.0327184	Q13485,Q12778,P84022	Q12778,Q13485
corum_2761	SMAD3-SMAD4-FOXO1 complex	hsa-miR-545	0.00206284	0.0327184	Q13485,Q12778,P84022	Q13485,P84022
corum_2761	SMAD3-SMAD4-FOXO1 complex	hsa-miR-922	0.00109513	0.0229978	Q13485,Q12778,P84022	P84022,Q13485
corum_2761	SMAD3-SMAD4-FOXO1 complex	hsa-miR-1284	0.000657961	0.0157911	Q13485,Q12778,P84022	Q13485,P84022
corum_2761	SMAD3-SMAD4-FOXO1 complex	hsa-miR-875-3p	0.00141889	0.0269589	Q13485,Q12778,P84022	Q12778,Q13485
corum_2761	SMAD3-SMAD4-FOXO1 complex	hsa-miR-570	0.00342676	0.0420006	Q13485,Q12778,P84022	Q12778,Q13485
corum_2761	SMAD3-SMAD4-FOXO1 complex	hsa-miR-346	5.71625e-05	0.00171488	Q13485,Q12778,P84022	Q13485,P84022
corum_2761	SMAD3-SMAD4-FOXO1 complex	hsa-miR-520d-5p	0.000349662	0.00944087	Q13485,Q12778,P84022	P84022,Q12778,Q13485
corum_2761	SMAD3-SMAD4-FOXO1 complex	hsa-miR-524-5p	0.000349662	0.00944087	Q13485,Q12778,P84022	P84022,Q12778,Q13485
corum_2761	SMAD3-SMAD4-FOXO1 complex	hsa-miR-145	1.80452e-05	0.000577445	Q13485,Q12778,P84022	P84022,Q13485,Q12778
corum_2761	SMAD3-SMAD4-FOXO1 complex	hsa-miR-1299	0.00110086	0.0229978	Q13485,Q12778,P84022	Q13485,Q12778
corum_2761	SMAD3-SMAD4-FOXO1 complex	hsa-miR-592	8.82253e-05	0.00255853	Q13485,Q12778,P84022	Q12778,Q13485
corum_2761	SMAD3-SMAD4-FOXO1 complex	hsa-miR-587	0.000773752	0.0177963	Q13485,Q12778,P84022	Q12778,P84022
corum_2761	SMAD3-SMAD4-FOXO1 complex	hsa-miR-544	0.000862862	0.018983	Q13485,Q12778,P84022	Q12778,Q13485
corum_2761	SMAD3-SMAD4-FOXO1 complex	hsa-miR-599	0.000150539	0.00421508	Q13485,Q12778,P84022	Q12778,Q13485
corum_2760	SMAD3-SMAD4-FOXO3 complex	hsa-miR-548a-3p	0.00265386	0.0237337	O43524,Q13485,P84022	Q13485,O43524
corum_2760	SMAD3-SMAD4-FOXO3 complex	hsa-miR-548e	0.00265386	0.0237337	O43524,Q13485,P84022	Q13485,O43524
corum_2760	SMAD3-SMAD4-FOXO3 complex	hsa-miR-548f	0.00265386	0.0237337	O43524,Q13485,P84022	Q13485,O43524
corum_2760	SMAD3-SMAD4-FOXO3 complex	hsa-miR-590-3p	0.004568	0.0237337	O43524,Q13485,P84022	Q13485,O43524
corum_2760	SMAD3-SMAD4-FOXO3 complex	hsa-miR-28-5p	8.98713e-05	0.00229386	O43524,Q13485,P84022	Q13485,O43524
corum_2760	SMAD3-SMAD4-FOXO3 complex	hsa-miR-708	8.98713e-05	0.00229386	O43524,Q13485,P84022	Q13485,O43524
corum_2760	SMAD3-SMAD4-FOXO3 complex	hsa-miR-380	0.000353255	0.00699324	O43524,Q13485,P84022	O43524,Q13485
corum_2760	SMAD3-SMAD4-FOXO3 complex	hsa-miR-545	0.00206284	0.0237337	O43524,Q13485,P84022	Q13485,P84022
corum_2760	SMAD3-SMAD4-FOXO3 complex	hsa-miR-922	0.00109513	0.0175221	O43524,Q13485,P84022	P84022,Q13485
corum_2760	SMAD3-SMAD4-FOXO3 complex	hsa-miR-1284	3.28018e-06	9.18449e-05	O43524,Q13485,P84022	Q13485,P84022,O43524
corum_2760	SMAD3-SMAD4-FOXO3 complex	hsa-miR-412	0.000229303	0.00504468	O43524,Q13485,P84022	Q13485,O43524
corum_2760	SMAD3-SMAD4-FOXO3 complex	hsa-miR-9	0.00638559	0.0237337	O43524,Q13485,P84022	Q13485,O43524
corum_2760	SMAD3-SMAD4-FOXO3 complex	hsa-miR-570	0.00342676	0.0237337	O43524,Q13485,P84022	O43524,Q13485
corum_2760	SMAD3-SMAD4-FOXO3 complex	hsa-miR-539	0.00137377	0.0192327	O43524,Q13485,P84022	O43524,Q13485
corum_2760	SMAD3-SMAD4-FOXO3 complex	hsa-miR-891b	0.000299892	0.00629774	O43524,Q13485,P84022	O43524,Q13485
corum_2760	SMAD3-SMAD4-FOXO3 complex	hsa-miR-346	5.71625e-05	0.00154339	O43524,Q13485,P84022	Q13485,P84022
corum_2760	SMAD3-SMAD4-FOXO3 complex	hsa-miR-520d-5p	0.000349662	0.00699324	O43524,Q13485,P84022	P84022,Q13485,O43524
corum_2760	SMAD3-SMAD4-FOXO3 complex	hsa-miR-524-5p	0.000349662	0.00699324	O43524,Q13485,P84022	P84022,Q13485,O43524
corum_2760	SMAD3-SMAD4-FOXO3 complex	hsa-miR-579	0.00159278	0.0207061	O43524,Q13485,P84022	O43524,P84022
corum_2760	SMAD3-SMAD4-FOXO3 complex	hsa-miR-145	0.00203172	0.0237337	O43524,Q13485,P84022	P84022,Q13485
corum_2760	SMAD3-SMAD4-FOXO3 complex	hsa-miR-1299	0.00110086	0.0175221	O43524,Q13485,P84022	Q13485,O43524
corum_2760	SMAD3-SMAD4-FOXO3 complex	hsa-miR-518a-5p	0.00197781	0.0237337	O43524,Q13485,P84022	O43524,Q13485
corum_2760	SMAD3-SMAD4-FOXO3 complex	hsa-miR-527	0.00197781	0.0237337	O43524,Q13485,P84022	O43524,Q13485
corum_2760	SMAD3-SMAD4-FOXO3 complex	hsa-miR-592	8.82253e-05	0.00229386	O43524,Q13485,P84022	O43524,Q13485
corum_2760	SMAD3-SMAD4-FOXO3 complex	hsa-miR-587	0.000773752	0.0131538	O43524,Q13485,P84022	O43524,P84022
corum_2760	SMAD3-SMAD4-FOXO3 complex	hsa-miR-599	0.000150539	0.00346239	O43524,Q13485,P84022	O43524,Q13485
corum_2707	SMAD3-SMAD4-FOXO3-FOXG1 complex	hsa-miR-548a-3p	0.00520193	0.0466519	P55315,O43524,Q13485,P84022	Q13485,O43524
corum_2707	SMAD3-SMAD4-FOXO3-FOXG1 complex	hsa-miR-548e	0.00520193	0.0466519	P55315,O43524,Q13485,P84022	Q13485,O43524
corum_2707	SMAD3-SMAD4-FOXO3-FOXG1 complex	hsa-miR-548f	0.00520193	0.0466519	P55315,O43524,Q13485,P84022	Q13485,O43524
corum_2707	SMAD3-SMAD4-FOXO3-FOXG1 complex	hsa-miR-590-3p	0.0088964	0.0466519	P55315,O43524,Q13485,P84022	Q13485,O43524
corum_2707	SMAD3-SMAD4-FOXO3-FOXG1 complex	hsa-miR-28-5p	0.000179095	0.00457134	P55315,O43524,Q13485,P84022	Q13485,O43524
corum_2707	SMAD3-SMAD4-FOXO3-FOXG1 complex	hsa-miR-708	0.000179095	0.00457134	P55315,O43524,Q13485,P84022	Q13485,O43524
corum_2707	SMAD3-SMAD4-FOXO3-FOXG1 complex	hsa-miR-380	0.000701421	0.0140284	P55315,O43524,Q13485,P84022	O43524,Q13485
corum_2707	SMAD3-SMAD4-FOXO3-FOXG1 complex	hsa-miR-545	0.00405328	0.0466519	P55315,O43524,Q13485,P84022	Q13485,P84022
corum_2707	SMAD3-SMAD4-FOXO3-FOXG1 complex	hsa-miR-922	0.00216234	0.0345974	P55315,O43524,Q13485,P84022	P84022,Q13485
corum_2707	SMAD3-SMAD4-FOXO3-FOXG1 complex	hsa-miR-1284	1.29755e-05	0.000363313	P55315,O43524,Q13485,P84022	Q13485,P84022,O43524
corum_2707	SMAD3-SMAD4-FOXO3-FOXG1 complex	hsa-miR-412	0.000455951	0.0100309	P55315,O43524,Q13485,P84022	Q13485,O43524
corum_2707	SMAD3-SMAD4-FOXO3-FOXG1 complex	hsa-miR-9	0.0123743	0.0466519	P55315,O43524,Q13485,P84022	Q13485,O43524
corum_2707	SMAD3-SMAD4-FOXO3-FOXG1 complex	hsa-miR-570	0.00669809	0.0466519	P55315,O43524,Q13485,P84022	O43524,Q13485
corum_2707	SMAD3-SMAD4-FOXO3-FOXG1 complex	hsa-miR-539	0.00270826	0.0379156	P55315,O43524,Q13485,P84022	O43524,Q13485
corum_2707	SMAD3-SMAD4-FOXO3-FOXG1 complex	hsa-miR-891b	0.000595807	0.0125119	P55315,O43524,Q13485,P84022	O43524,Q13485
corum_2707	SMAD3-SMAD4-FOXO3-FOXG1 complex	hsa-miR-346	0.000113998	0.00307794	P55315,O43524,Q13485,P84022	Q13485,P84022
corum_2707	SMAD3-SMAD4-FOXO3-FOXG1 complex	hsa-miR-520d-5p	0.00132484	0.025172	P55315,O43524,Q13485,P84022	P84022,Q13485,O43524
corum_2707	SMAD3-SMAD4-FOXO3-FOXG1 complex	hsa-miR-524-5p	0.00132484	0.025172	P55315,O43524,Q13485,P84022	P84022,Q13485,O43524
corum_2707	SMAD3-SMAD4-FOXO3-FOXG1 complex	hsa-miR-579	0.0031365	0.0407744	P55315,O43524,Q13485,P84022	O43524,P84022
corum_2707	SMAD3-SMAD4-FOXO3-FOXG1 complex	hsa-miR-145	0.00399267	0.0466519	P55315,O43524,Q13485,P84022	P84022,Q13485
corum_2707	SMAD3-SMAD4-FOXO3-FOXG1 complex	hsa-miR-1299	0.00217357	0.0345974	P55315,O43524,Q13485,P84022	Q13485,O43524
corum_2707	SMAD3-SMAD4-FOXO3-FOXG1 complex	hsa-miR-518a-5p	0.00388766	0.0466519	P55315,O43524,Q13485,P84022	O43524,Q13485
corum_2707	SMAD3-SMAD4-FOXO3-FOXG1 complex	hsa-miR-527	0.00388766	0.0466519	P55315,O43524,Q13485,P84022	O43524,Q13485
corum_2707	SMAD3-SMAD4-FOXO3-FOXG1 complex	hsa-miR-592	0.000175821	0.00457134	P55315,O43524,Q13485,P84022	O43524,Q13485
corum_2707	SMAD3-SMAD4-FOXO3-FOXG1 complex	hsa-miR-587	0.00153094	0.0260261	P55315,O43524,Q13485,P84022	O43524,P84022
corum_2707	SMAD3-SMAD4-FOXO3-FOXG1 complex	hsa-miR-599	0.000299668	0.00689236	P55315,O43524,Q13485,P84022	O43524,Q13485
corum_2762	SMAD3-SMAD4-FOXO4 complex	hsa-miR-561	0.00187213	0.014977	P98177,Q13485,P84022	Q13485,P98177
corum_2762	SMAD3-SMAD4-FOXO4 complex	hsa-miR-664	0.00123056	0.011075	P98177,Q13485,P84022	Q13485,P98177
corum_2762	SMAD3-SMAD4-FOXO4 complex	hsa-miR-545	0.00206284	0.014977	P98177,Q13485,P84022	Q13485,P84022
corum_2762	SMAD3-SMAD4-FOXO4 complex	hsa-miR-922	0.00109513	0.0109513	P98177,Q13485,P84022	P84022,Q13485
corum_2762	SMAD3-SMAD4-FOXO4 complex	hsa-miR-1284	0.000657961	0.00723757	P98177,Q13485,P84022	Q13485,P84022
corum_2762	SMAD3-SMAD4-FOXO4 complex	hsa-miR-346	5.71625e-05	0.000743113	P98177,Q13485,P84022	Q13485,P84022
corum_2762	SMAD3-SMAD4-FOXO4 complex	hsa-miR-340	0.00671472	0.0335736	P98177,Q13485,P84022	Q13485,P98177
corum_2762	SMAD3-SMAD4-FOXO4 complex	hsa-miR-145	0.00203172	0.014977	P98177,Q13485,P84022	P84022,Q13485
corum_2762	SMAD3-SMAD4-FOXO4 complex	hsa-miR-599	0.000150539	0.00180646	P98177,Q13485,P84022	P98177,Q13485
corum_2706	SMAD3-SMAD4-SP1 complex	hsa-miR-545	0.00206284	0.0121903	P08047,Q13485,P84022	Q13485,P84022
corum_2706	SMAD3-SMAD4-SP1 complex	hsa-miR-922	0.00109513	0.00766592	P08047,Q13485,P84022	P84022,Q13485
corum_2706	SMAD3-SMAD4-SP1 complex	hsa-miR-1284	0.000657961	0.00526369	P08047,Q13485,P84022	Q13485,P84022
corum_2706	SMAD3-SMAD4-SP1 complex	hsa-miR-346	5.71625e-05	0.000514463	P08047,Q13485,P84022	Q13485,P84022
corum_2706	SMAD3-SMAD4-SP1 complex	hsa-miR-145	0.00203172	0.0121903	P08047,Q13485,P84022	P84022,Q13485
corum_1474	SMAD3/4-E2F4/5-p107-DP1 complex	hsa-miR-216b	0.00111393	0.0490127	Q14186,Q15329,P28749,Q16254,Q13485,P84022	Q16254,P84022
corum_1474	SMAD3/4-E2F4/5-p107-DP1 complex	hsa-miR-346	0.000283366	0.0127515	Q14186,Q15329,P28749,Q16254,Q13485,P84022	Q13485,P84022
corum_3200	SMAD4-SKI complex	hsa-miR-124	0.00422705	0.0169082	P12755,Q13485	Q13485,P12755
corum_3200	SMAD4-SKI complex	hsa-miR-506	0.00422705	0.0169082	P12755,Q13485	Q13485,P12755
corum_3200	SMAD4-SKI complex	hsa-miR-519a	0.00134059	0.0093841	P12755,Q13485	P12755,Q13485
corum_3200	SMAD4-SKI complex	hsa-miR-519b-3p	0.00134059	0.0093841	P12755,Q13485	P12755,Q13485
corum_3200	SMAD4-SKI complex	hsa-miR-519c-3p	0.00134059	0.0093841	P12755,Q13485	P12755,Q13485
corum_3200	SMAD4-SKI complex	hsa-miR-135a	0.000652619	0.00587358	P12755,Q13485	Q13485,P12755
corum_3200	SMAD4-SKI complex	hsa-miR-135b	0.000652619	0.00587358	P12755,Q13485	Q13485,P12755
corum_3200	SMAD4-SKI complex	hsa-miR-1184	0.000238363	0.00238363	P12755,Q13485	Q13485,P12755
corum_3206	SMAD4-SKI-NCOR complex	hsa-miR-124	0.0121321	0.0485284	P12755,O75376,Q13485	Q13485,P12755
corum_3206	SMAD4-SKI-NCOR complex	hsa-miR-506	0.0121321	0.0485284	P12755,O75376,Q13485	Q13485,P12755
corum_3206	SMAD4-SKI-NCOR complex	hsa-miR-519a	0.00392379	0.0274665	P12755,O75376,Q13485	P12755,Q13485
corum_3206	SMAD4-SKI-NCOR complex	hsa-miR-519b-3p	0.00392379	0.0274665	P12755,O75376,Q13485	P12755,Q13485
corum_3206	SMAD4-SKI-NCOR complex	hsa-miR-519c-3p	0.00392379	0.0274665	P12755,O75376,Q13485	P12755,Q13485
corum_3206	SMAD4-SKI-NCOR complex	hsa-miR-135a	0.00192461	0.0173215	P12755,O75376,Q13485	Q13485,P12755
corum_3206	SMAD4-SKI-NCOR complex	hsa-miR-135b	0.00192461	0.0173215	P12755,O75376,Q13485	Q13485,P12755
corum_3206	SMAD4-SKI-NCOR complex	hsa-miR-1184	0.000707765	0.00707765	P12755,O75376,Q13485	Q13485,P12755
corum_2834	SMAD4-SMAD2-SMAD3 complex	hsa-miR-548n	0.00278803	0.0348398	Q15796,Q13485,P84022	Q13485,Q15796
corum_2834	SMAD4-SMAD2-SMAD3 complex	hsa-miR-1264	0.000476754	0.0109653	Q15796,Q13485,P84022	Q15796,Q13485
corum_2834	SMAD4-SMAD2-SMAD3 complex	hsa-miR-590-3p	0.004568	0.0348398	Q15796,Q13485,P84022	Q13485,Q15796
corum_2834	SMAD4-SMAD2-SMAD3 complex	hsa-miR-323-3p	0.000930202	0.0176738	Q15796,Q13485,P84022	Q15796,P84022
corum_2834	SMAD4-SMAD2-SMAD3 complex	hsa-miR-142-5p	0.00213372	0.0345392	Q15796,Q13485,P84022	Q15796,Q13485
corum_2834	SMAD4-SMAD2-SMAD3 complex	hsa-miR-545	0.00206284	0.0345392	Q15796,Q13485,P84022	Q13485,P84022
corum_2834	SMAD4-SMAD2-SMAD3 complex	hsa-miR-922	0.00109513	0.0197124	Q15796,Q13485,P84022	P84022,Q13485
corum_2834	SMAD4-SMAD2-SMAD3 complex	hsa-miR-1279	0.000174968	0.00458052	Q15796,Q13485,P84022	Q15796,Q13485
corum_2834	SMAD4-SMAD2-SMAD3 complex	hsa-miR-125a-5p	0.00267156	0.0348398	Q15796,Q13485,P84022	Q15796,Q13485
corum_2834	SMAD4-SMAD2-SMAD3 complex	hsa-miR-125b	0.00267156	0.0348398	Q15796,Q13485,P84022	Q15796,Q13485
corum_2834	SMAD4-SMAD2-SMAD3 complex	hsa-miR-1284	0.000657961	0.0138172	Q15796,Q13485,P84022	Q13485,P84022
corum_2834	SMAD4-SMAD2-SMAD3 complex	hsa-miR-1236	0.00044691	0.0107258	Q15796,Q13485,P84022	P84022,Q15796
corum_2834	SMAD4-SMAD2-SMAD3 complex	hsa-miR-942	0.000551462	0.0121322	Q15796,Q13485,P84022	Q15796,Q13485
corum_2834	SMAD4-SMAD2-SMAD3 complex	hsa-miR-570	0.00342676	0.0348398	Q15796,Q13485,P84022	Q15796,Q13485
corum_2834	SMAD4-SMAD2-SMAD3 complex	hsa-miR-190	0.000103585	0.00331472	Q15796,Q13485,P84022	Q15796,Q13485
corum_2834	SMAD4-SMAD2-SMAD3 complex	hsa-miR-190b	0.000103585	0.00331472	Q15796,Q13485,P84022	Q15796,Q13485
corum_2834	SMAD4-SMAD2-SMAD3 complex	hsa-miR-298	0.000703163	0.0140633	Q15796,Q13485,P84022	Q13485,Q15796
corum_2834	SMAD4-SMAD2-SMAD3 complex	hsa-miR-1	0.00248856	0.0348398	Q15796,Q13485,P84022	Q13485,Q15796
corum_2834	SMAD4-SMAD2-SMAD3 complex	hsa-miR-206	0.00248856	0.0348398	Q15796,Q13485,P84022	Q13485,Q15796
corum_2834	SMAD4-SMAD2-SMAD3 complex	hsa-miR-613	0.00248856	0.0348398	Q15796,Q13485,P84022	Q13485,Q15796
corum_2834	SMAD4-SMAD2-SMAD3 complex	hsa-miR-346	5.71625e-05	0.00188636	Q15796,Q13485,P84022	Q13485,P84022
corum_2834	SMAD4-SMAD2-SMAD3 complex	hsa-miR-340	0.00671472	0.0402883	Q15796,Q13485,P84022	Q15796,Q13485
corum_2834	SMAD4-SMAD2-SMAD3 complex	hsa-miR-145	0.00203172	0.0345392	Q15796,Q13485,P84022	P84022,Q13485
corum_2834	SMAD4-SMAD2-SMAD3 complex	hsa-miR-518d-5p	0.000152684	0.00458052	Q15796,Q13485,P84022	Q13485,Q15796
corum_2834	SMAD4-SMAD2-SMAD3 complex	hsa-miR-519b-5p	0.000152684	0.00458052	Q15796,Q13485,P84022	Q13485,Q15796
corum_2834	SMAD4-SMAD2-SMAD3 complex	hsa-miR-519c-5p	0.000152684	0.00458052	Q15796,Q13485,P84022	Q13485,Q15796
corum_2834	SMAD4-SMAD2-SMAD3 complex	hsa-miR-520c-5p	0.000152684	0.00458052	Q15796,Q13485,P84022	Q13485,Q15796
corum_2834	SMAD4-SMAD2-SMAD3 complex	hsa-miR-526a	0.000152684	0.00458052	Q15796,Q13485,P84022	Q13485,Q15796
corum_3197	SMAD4-SNO-SKI complex	hsa-miR-124	0.0121321	0.0485284	P12755,P12757,Q13485	Q13485,P12755
corum_3197	SMAD4-SNO-SKI complex	hsa-miR-506	0.0121321	0.0485284	P12755,P12757,Q13485	Q13485,P12755
corum_3197	SMAD4-SNO-SKI complex	hsa-miR-519a	0.00392379	0.0274665	P12755,P12757,Q13485	P12755,Q13485
corum_3197	SMAD4-SNO-SKI complex	hsa-miR-519b-3p	0.00392379	0.0274665	P12755,P12757,Q13485	P12755,Q13485
corum_3197	SMAD4-SNO-SKI complex	hsa-miR-519c-3p	0.00392379	0.0274665	P12755,P12757,Q13485	P12755,Q13485
corum_3197	SMAD4-SNO-SKI complex	hsa-miR-135a	0.00192461	0.0173215	P12755,P12757,Q13485	Q13485,P12755
corum_3197	SMAD4-SNO-SKI complex	hsa-miR-135b	0.00192461	0.0173215	P12755,P12757,Q13485	Q13485,P12755
corum_3197	SMAD4-SNO-SKI complex	hsa-miR-1184	0.000707765	0.00707765	P12755,P12757,Q13485	Q13485,P12755
corum_4089	SMAD6-HOXC8 complex	hsa-miR-25	0.00120716	0.00965725	P31273,O43541	O43541,P31273
corum_4089	SMAD6-HOXC8 complex	hsa-miR-32	0.00120716	0.00965725	P31273,O43541	O43541,P31273
corum_4089	SMAD6-HOXC8 complex	hsa-miR-363	0.00120716	0.00965725	P31273,O43541	O43541,P31273
corum_4089	SMAD6-HOXC8 complex	hsa-miR-367	0.00120716	0.00965725	P31273,O43541	O43541,P31273
corum_4089	SMAD6-HOXC8 complex	hsa-miR-92a	0.00120716	0.00965725	P31273,O43541	O43541,P31273
corum_4089	SMAD6-HOXC8 complex	hsa-miR-92b	0.00120716	0.00965725	P31273,O43541	O43541,P31273
corum_2992	SMAD7-SMURF2 complex	hsa-miR-15a	0.00233174	0.0186539	Q9HAU4,O15105	O15105,Q9HAU4
corum_2992	SMAD7-SMURF2 complex	hsa-miR-15b	0.00233174	0.0186539	Q9HAU4,O15105	O15105,Q9HAU4
corum_2992	SMAD7-SMURF2 complex	hsa-miR-16	0.00233174	0.0186539	Q9HAU4,O15105	O15105,Q9HAU4
corum_2992	SMAD7-SMURF2 complex	hsa-miR-195	0.00233174	0.0186539	Q9HAU4,O15105	O15105,Q9HAU4
corum_2992	SMAD7-SMURF2 complex	hsa-miR-424	0.00233174	0.0186539	Q9HAU4,O15105	O15105,Q9HAU4
corum_2992	SMAD7-SMURF2 complex	hsa-miR-497	0.00233174	0.0186539	Q9HAU4,O15105	O15105,Q9HAU4
corum_2992	SMAD7-SMURF2 complex	hsa-miR-503	0.000188259	0.00188259	Q9HAU4,O15105	O15105,Q9HAU4
corum_2992	SMAD7-SMURF2 complex	hsa-miR-646	0.000860641	0.00774577	Q9HAU4,O15105	Q9HAU4,O15105
corum_2992	SMAD7-SMURF2 complex	hsa-miR-1244	5.33272e-05	0.000586599	Q9HAU4,O15105	O15105,Q9HAU4
corum_5158	SMARCA2/BRM-BAF57-MECP2 complex	hsa-miR-522	0.000410951	0.00575331	Q969G3,P51608,P51531	Q969G3,P51608
corum_5158	SMARCA2/BRM-BAF57-MECP2 complex	hsa-miR-606	0.000152684	0.00229026	Q969G3,P51608,P51531	P51531,P51608
corum_5158	SMARCA2/BRM-BAF57-MECP2 complex	hsa-miR-590-3p	0.004568	0.02284	Q969G3,P51608,P51531	P51608,P51531
corum_5158	SMARCA2/BRM-BAF57-MECP2 complex	hsa-miR-338-5p	0.00268932	0.0178245	Q969G3,P51608,P51531	P51608,P51531
corum_5158	SMARCA2/BRM-BAF57-MECP2 complex	hsa-miR-140-3p	0.000418023	0.00575331	Q969G3,P51608,P51531	P51531,P51608
corum_5158	SMARCA2/BRM-BAF57-MECP2 complex	hsa-miR-1283	0.00217361	0.0178245	Q969G3,P51608,P51531	P51608,P51531
corum_5158	SMARCA2/BRM-BAF57-MECP2 complex	hsa-miR-1184	0.000707765	0.00849318	Q969G3,P51608,P51531	P51608,Q969G3
corum_5158	SMARCA2/BRM-BAF57-MECP2 complex	hsa-miR-103	0.00162041	0.0178245	Q969G3,P51608,P51531	Q969G3,P51608
corum_5158	SMARCA2/BRM-BAF57-MECP2 complex	hsa-miR-107	0.00162041	0.0178245	Q969G3,P51608,P51531	Q969G3,P51608
corum_5158	SMARCA2/BRM-BAF57-MECP2 complex	hsa-miR-19a	0.00625081	0.0250032	Q969G3,P51608,P51531	P51608,P51531
corum_5158	SMARCA2/BRM-BAF57-MECP2 complex	hsa-miR-19b	0.00625081	0.0250032	Q969G3,P51608,P51531	P51608,P51531
corum_5158	SMARCA2/BRM-BAF57-MECP2 complex	hsa-miR-518a-5p	0.00197781	0.0178245	Q969G3,P51608,P51531	P51531,P51608
corum_5158	SMARCA2/BRM-BAF57-MECP2 complex	hsa-miR-527	0.00197781	0.0178245	Q969G3,P51608,P51531	P51531,P51608
corum_5158	SMARCA2/BRM-BAF57-MECP2 complex	hsa-miR-1231	6.39513e-05	0.00102322	Q969G3,P51608,P51531	P51608,P51531
corum_228	SMCC complex	hsa-miR-335	0.00165494	0.024824	Q9Y3C7,Q13503,O75586,P49336,Q15648,P24863,O75448,O60244	O75586,Q13503
corum_301	SMCC complex	hsa-miR-340	0.000971906	0.0359605	Q9BTT4,P49336,O75448,Q93074,Q9NVC6,Q9Y2X0,Q6P2C8,O75586,Q13503,O60244,Q15648,Q9Y3C7,Q9UHV7,Q9Y2W1,O43513,P24863,Q9H944	Q9NVC6,O60244,Q9UHV7,Q9Y2W1,Q6P2C8
corum_547	SMCC complex	hsa-miR-548d-3p	0.00079423	0.0262096	Q13503,O75586,P49336,Q15648,O75448,O60244,Q9UHV7,Q93074,Q9Y2W1,Q9NVC6,Q6FHC4,Q9Y2X0,Q6P2C8,P24863	Q9UHV7,Q15648,O60244,Q93074
corum_547	SMCC complex	hsa-miR-340	0.000354758	0.0120618	Q13503,O75586,P49336,Q15648,O75448,O60244,Q9UHV7,Q93074,Q9Y2W1,Q9NVC6,Q6FHC4,Q9Y2X0,Q6P2C8,P24863	Q9NVC6,O60244,Q9UHV7,Q9Y2W1,Q6P2C8
corum_784	SMG-1-Upf1-eRF1-eRF3 complex (SURF)	hsa-miR-520d-5p	0.00313798	0.0407938	P62495,Q92900,Q8IYD1,P15170,Q13284	Q8IYD1,P15170,Q92900
corum_784	SMG-1-Upf1-eRF1-eRF3 complex (SURF)	hsa-miR-524-5p	0.00313798	0.0407938	P62495,Q92900,Q8IYD1,P15170,Q13284	Q8IYD1,P15170,Q92900
corum_784	SMG-1-Upf1-eRF1-eRF3 complex (SURF)	hsa-miR-1299	0.00357638	0.0407938	P62495,Q92900,Q8IYD1,P15170,Q13284	P62495,Q92900
corum_1142	SMN complex	hsa-miR-495	0.00236755	0.00710266	O14893,Q9UHI6,P14678,P62318,P62316,P62314,P62306,Q549U5,P62304,P62308	P62314,P62308,P14678
corum_1143	SMN complex	hsa-miR-495	0.0097312	0.0291936	Q2LJ66,Q9H840,P62316,P62314,Q9Y3F4,Q8WXD5,P62308,O14893,P14678,Q9UHI6,P62318,P62306,Q549U5,Q8TEQ6,P62304,P57678	P62314,P62308,P14678
corum_1745	SMN complex	hsa-miR-495	0.00807505	0.0242251	O14893,Q9UHI6,P14678,Q9H840,P62318,P62316,P62314,P62306,Q8WXD5,Q8TEQ6,P63162,P09012,P57678,P62304,P62308	P62314,P62308,P14678
corum_2757	SMN complex, U7 snRNA specific	hsa-miR-495	0.0154327	0.0462982	P83369,P14678,P62318,P62306,Q969L4,P62304,P62308	P62308,P14678
corum_3118	SMN1-SIP1-SNRP complex	hsa-miR-495	0.0154327	0.0462982	O14893,P14678,P62318,P62316,P62314,P62304,Q549U5	P62314,P14678
corum_58	SMRT complex	hsa-miR-10a	0.000826129	0.0181748	Q9BZK7,O15379,Q9Y618,O60907,Q13227	Q9Y618,O60907
corum_58	SMRT complex	hsa-miR-10b	0.000826129	0.0181748	Q9BZK7,O15379,Q9Y618,O60907,Q13227	Q9Y618,O60907
corum_58	SMRT complex	hsa-miR-105	0.00200869	0.0401738	Q9BZK7,O15379,Q9Y618,O60907,Q13227	Q9BZK7,Q9Y618
corum_58	SMRT complex	hsa-miR-299-5p	0.000781636	0.0179776	Q9BZK7,O15379,Q9Y618,O60907,Q13227	Q9BZK7,O60907
corum_752	SMRT core complex	hsa-miR-548d-3p	0.0029813	0.00894391	O15379,Q9Y618,O60907	O60907,O15379
corum_752	SMRT core complex	hsa-miR-10a	0.000250869	0.00150522	O15379,Q9Y618,O60907	Q9Y618,O60907
corum_752	SMRT core complex	hsa-miR-10b	0.000250869	0.00150522	O15379,Q9Y618,O60907	Q9Y618,O60907
corum_752	SMRT core complex	hsa-miR-659	0.00155177	0.0062071	O15379,Q9Y618,O60907	Q9Y618,O60907
corum_1188	SMRT core complex	hsa-miR-548d-3p	0.0029813	0.00894391	O15379,Q9Y618,O60907	O60907,O15379
corum_1188	SMRT core complex	hsa-miR-10a	0.000250869	0.00150522	O15379,Q9Y618,O60907	Q9Y618,O60907
corum_1188	SMRT core complex	hsa-miR-10b	0.000250869	0.00150522	O15379,Q9Y618,O60907	Q9Y618,O60907
corum_1188	SMRT core complex	hsa-miR-659	0.00155177	0.0062071	O15379,Q9Y618,O60907	Q9Y618,O60907
corum_3972	SMURF2-SMAD3-SnoN complex, TGF(beta)-dependent	hsa-miR-579	0.00159278	0.0175206	Q9HAU4,P12757,P84022	P12757,P84022
corum_706	SNARE complex (HGS, SNAP25, STX13)	hsa-miR-130a	0.00381753	0.0267227	P60880,O14964,Q86Y82	Q86Y82,P60880
corum_706	SNARE complex (HGS, SNAP25, STX13)	hsa-miR-130b	0.00381753	0.0267227	P60880,O14964,Q86Y82	Q86Y82,P60880
corum_706	SNARE complex (HGS, SNAP25, STX13)	hsa-miR-301a	0.00381753	0.0267227	P60880,O14964,Q86Y82	Q86Y82,P60880
corum_706	SNARE complex (HGS, SNAP25, STX13)	hsa-miR-301b	0.00381753	0.0267227	P60880,O14964,Q86Y82	Q86Y82,P60880
corum_706	SNARE complex (HGS, SNAP25, STX13)	hsa-miR-454	0.00381753	0.0267227	P60880,O14964,Q86Y82	Q86Y82,P60880
corum_706	SNARE complex (HGS, SNAP25, STX13)	hsa-miR-142-3p	0.000457989	0.00366391	P60880,O14964,Q86Y82	O14964,Q86Y82
corum_915	SNARE complex (SNAP23, STX1A)	hsa-miR-9	0.00219708	0.00659124	Q16623,O00161	O00161,Q16623
corum_1874	SNARE complex (SNAP25, VAMP3, VAMP2, NAPB, STX13)	hsa-miR-940	0.00235612	0.0447663	P60880,Q15836,Q86Y82,P63027,Q9H115	P63027,Q15836
corum_1874	SNARE complex (SNAP25, VAMP3, VAMP2, NAPB, STX13)	hsa-miR-142-3p	0.00150167	0.0300334	P60880,Q15836,Q86Y82,P63027,Q9H115	Q86Y82,Q15836
corum_797	SNARE complex (STX11, VAMP2, SNAP23)	hsa-miR-548c-3p	0.0120769	0.0362306	O75558,O00161,P63027	O75558,P63027
corum_707	SNARE complex (VAMP2, SNAP25, STX13)	hsa-miR-130a	0.00381753	0.0274295	P60880,Q86Y82,P63027	Q86Y82,P60880
corum_707	SNARE complex (VAMP2, SNAP25, STX13)	hsa-miR-130b	0.00381753	0.0274295	P60880,Q86Y82,P63027	Q86Y82,P60880
corum_707	SNARE complex (VAMP2, SNAP25, STX13)	hsa-miR-301a	0.00381753	0.0274295	P60880,Q86Y82,P63027	Q86Y82,P60880
corum_707	SNARE complex (VAMP2, SNAP25, STX13)	hsa-miR-301b	0.00381753	0.0274295	P60880,Q86Y82,P63027	Q86Y82,P60880
corum_707	SNARE complex (VAMP2, SNAP25, STX13)	hsa-miR-454	0.00381753	0.0274295	P60880,Q86Y82,P63027	Q86Y82,P60880
corum_707	SNARE complex (VAMP2, SNAP25, STX13)	hsa-miR-656	0.00210996	0.0274295	P60880,Q86Y82,P63027	P60880,P63027
corum_707	SNARE complex (VAMP2, SNAP25, STX13)	hsa-miR-1283	0.00217361	0.0274295	P60880,Q86Y82,P63027	P60880,P63027
corum_707	SNARE complex (VAMP2, SNAP25, STX13)	hsa-miR-1	0.00248856	0.0274295	P60880,Q86Y82,P63027	P60880,P63027
corum_707	SNARE complex (VAMP2, SNAP25, STX13)	hsa-miR-206	0.00248856	0.0274295	P60880,Q86Y82,P63027	P60880,P63027
corum_707	SNARE complex (VAMP2, SNAP25, STX13)	hsa-miR-613	0.00248856	0.0274295	P60880,Q86Y82,P63027	P60880,P63027
corum_707	SNARE complex (VAMP2, SNAP25, STX13)	hsa-miR-153	0.00223818	0.0274295	P60880,Q86Y82,P63027	P63027,P60880
corum_1137	SNARE complex (VAMP2, SNAP25, STX1a, CPLX1, CPLX3)	hsa-miR-34b	0.00125844	0.028944	Q16623,P60880,O14810,P63027,Q8WVH0	P60880,O14810
corum_1137	SNARE complex (VAMP2, SNAP25, STX1a, CPLX1, CPLX3)	hsa-miR-1207-3p	0.00198095	0.0435809	Q16623,P60880,O14810,P63027,Q8WVH0	Q16623,P63027
corum_1137	SNARE complex (VAMP2, SNAP25, STX1a, CPLX1, CPLX3)	hsa-miR-765	0.000844265	0.0208793	Q16623,P60880,O14810,P63027,Q8WVH0	O14810,P63027
corum_1137	SNARE complex (VAMP2, SNAP25, STX1a, CPLX1, CPLX3)	hsa-miR-647	0.000835173	0.0208793	Q16623,P60880,O14810,P63027,Q8WVH0	O14810,Q16623
corum_793	SNARE complex (VAMP2, SNAP25, STX1a, CPLX1)	hsa-miR-34b	0.000760767	0.0174977	Q16623,P60880,O14810,P63027	P60880,O14810
corum_793	SNARE complex (VAMP2, SNAP25, STX1a, CPLX1)	hsa-miR-1207-3p	0.0011999	0.0263979	Q16623,P60880,O14810,P63027	Q16623,P63027
corum_793	SNARE complex (VAMP2, SNAP25, STX1a, CPLX1)	hsa-miR-765	0.00050968	0.0126043	Q16623,P60880,O14810,P63027	O14810,P63027
corum_793	SNARE complex (VAMP2, SNAP25, STX1a, CPLX1)	hsa-miR-647	0.000504174	0.0126043	Q16623,P60880,O14810,P63027	O14810,Q16623
corum_794	SNARE complex (VAMP2, SNAP25, STX1a, CPLX2)	hsa-miR-1207-3p	0.0011999	0.0195292	Q16623,P60880,Q6PUV4,P63027	Q16623,P63027
corum_794	SNARE complex (VAMP2, SNAP25, STX1a, CPLX2)	hsa-miR-338-3p	0.000578051	0.0121391	Q16623,P60880,Q6PUV4,P63027	P63027,Q6PUV4
corum_794	SNARE complex (VAMP2, SNAP25, STX1a, CPLX2)	hsa-miR-326	0.00108495	0.0195292	Q16623,P60880,Q6PUV4,P63027	P63027,Q6PUV4
corum_794	SNARE complex (VAMP2, SNAP25, STX1a, CPLX2)	hsa-miR-330-5p	0.00108495	0.0195292	Q16623,P60880,Q6PUV4,P63027	P63027,Q6PUV4
corum_794	SNARE complex (VAMP2, SNAP25, STX1a, CPLX2)	hsa-miR-1285	0.000607791	0.0121558	Q16623,P60880,Q6PUV4,P63027	Q6PUV4,P63027
corum_794	SNARE complex (VAMP2, SNAP25, STX1a, CPLX2)	hsa-miR-612	0.000607791	0.0121558	Q16623,P60880,Q6PUV4,P63027	Q6PUV4,P63027
corum_794	SNARE complex (VAMP2, SNAP25, STX1a, CPLX2)	hsa-miR-637	0.000295437	0.00679506	Q16623,P60880,Q6PUV4,P63027	Q6PUV4,P63027
corum_794	SNARE complex (VAMP2, SNAP25, STX1a, CPLX2)	hsa-miR-1	9.60252e-05	0.00259268	Q16623,P60880,Q6PUV4,P63027	Q6PUV4,P60880,P63027
corum_794	SNARE complex (VAMP2, SNAP25, STX1a, CPLX2)	hsa-miR-206	9.60252e-05	0.00259268	Q16623,P60880,Q6PUV4,P63027	Q6PUV4,P60880,P63027
corum_794	SNARE complex (VAMP2, SNAP25, STX1a, CPLX2)	hsa-miR-613	9.60252e-05	0.00259268	Q16623,P60880,Q6PUV4,P63027	Q6PUV4,P60880,P63027
corum_794	SNARE complex (VAMP2, SNAP25, STX1a, CPLX2)	hsa-miR-1207-5p	0.00122528	0.0195292	Q16623,P60880,Q6PUV4,P63027	P63027,Q6PUV4
corum_794	SNARE complex (VAMP2, SNAP25, STX1a, CPLX2)	hsa-miR-34a	4.90644e-05	0.001521	Q16623,P60880,Q6PUV4,P63027	P63027,Q6PUV4,Q16623
corum_794	SNARE complex (VAMP2, SNAP25, STX1a, CPLX2)	hsa-miR-34c-5p	4.90644e-05	0.001521	Q16623,P60880,Q6PUV4,P63027	P63027,Q6PUV4,Q16623
corum_794	SNARE complex (VAMP2, SNAP25, STX1a, CPLX2)	hsa-miR-449a	4.90644e-05	0.001521	Q16623,P60880,Q6PUV4,P63027	P63027,Q6PUV4,Q16623
corum_794	SNARE complex (VAMP2, SNAP25, STX1a, CPLX2)	hsa-miR-449b	4.90644e-05	0.001521	Q16623,P60880,Q6PUV4,P63027	P63027,Q6PUV4,Q16623
corum_794	SNARE complex (VAMP2, SNAP25, STX1a, CPLX2)	hsa-miR-939	0.00013887	0.00333289	Q16623,P60880,Q6PUV4,P63027	Q6PUV4,P63027
corum_794	SNARE complex (VAMP2, SNAP25, STX1a, CPLX2)	hsa-miR-486-3p	0.000531998	0.011704	Q16623,P60880,Q6PUV4,P63027	P63027,Q6PUV4
corum_1138	SNARE complex (VAMP2, SNAP25, STX1a, CPLX3, CPLX4)	hsa-miR-1207-3p	0.00198095	0.039619	Q16623,P60880,Q7Z7G2,P63027,Q8WVH0	Q16623,P63027
corum_1139	SNARE complex (VAMP2, SNAP25, STX1a, STX3, CPLX1, CPLX3, CPLX4)	hsa-miR-765	0.00175133	0.0433148	Q16623,P60880,Q13277,Q7Z7G2,O14810,P63027,Q8WVH0	O14810,P63027
corum_1139	SNARE complex (VAMP2, SNAP25, STX1a, STX3, CPLX1, CPLX3, CPLX4)	hsa-miR-647	0.00173259	0.0433148	Q16623,P60880,Q13277,Q7Z7G2,O14810,P63027,Q8WVH0	O14810,Q16623
corum_876	SNARE complex (VAMP3, STX6, VTI1A)	hsa-miR-129-3p	0.00060142	0.00722207	Q96AJ9,O43752,Q15836	O43752,Q96AJ9
corum_876	SNARE complex (VAMP3, STX6, VTI1A)	hsa-miR-940	0.00072166	0.00793826	Q96AJ9,O43752,Q15836	Q96AJ9,Q15836
corum_876	SNARE complex (VAMP3, STX6, VTI1A)	hsa-miR-938	9.83288e-05	0.0013766	Q96AJ9,O43752,Q15836	O43752,Q96AJ9
corum_876	SNARE complex (VAMP3, STX6, VTI1A)	hsa-miR-24	0.00138017	0.0138017	Q96AJ9,O43752,Q15836	Q96AJ9,O43752
corum_876	SNARE complex (VAMP3, STX6, VTI1A)	hsa-miR-155	0.000555544	0.00722207	Q96AJ9,O43752,Q15836	Q96AJ9,O43752
corum_875	SNARE complex (VAMP3, VAMP4, STX16)	hsa-miR-520f	0.00125491	0.00376472	O75379,Q15836,O14662	Q15836,O14662
corum_874	SNARE complex (VAMP3, VAMP4, VAMP8, STX6)	hsa-miR-103	0.00319047	0.0382856	O75379,O43752,Q15836,Q9BV40	O75379,Q9BV40
corum_874	SNARE complex (VAMP3, VAMP4, VAMP8, STX6)	hsa-miR-107	0.00319047	0.0382856	O75379,O43752,Q15836,Q9BV40	O75379,Q9BV40
corum_874	SNARE complex (VAMP3, VAMP4, VAMP8, STX6)	hsa-miR-1	0.00488109	0.0488109	O75379,O43752,Q15836,Q9BV40	O75379,O43752
corum_874	SNARE complex (VAMP3, VAMP4, VAMP8, STX6)	hsa-miR-206	0.00488109	0.0488109	O75379,O43752,Q15836,Q9BV40	O75379,O43752
corum_874	SNARE complex (VAMP3, VAMP4, VAMP8, STX6)	hsa-miR-613	0.00488109	0.0488109	O75379,O43752,Q15836,Q9BV40	O75379,O43752
corum_877	SNARE complex (VAMP4, STX6, STX16, VTI1a, VTI1b)	hsa-miR-302f	0.000679791	0.0129479	Q96AJ9,O75379,O43752,Q9UEU0,O14662	O14662,Q96AJ9
corum_877	SNARE complex (VAMP4, STX6, STX16, VTI1a, VTI1b)	hsa-miR-129-3p	0.00196715	0.0295073	Q96AJ9,O75379,O43752,Q9UEU0,O14662	O43752,Q96AJ9
corum_877	SNARE complex (VAMP4, STX6, STX16, VTI1a, VTI1b)	hsa-miR-938	0.000325295	0.0068312	Q96AJ9,O75379,O43752,Q9UEU0,O14662	O43752,Q96AJ9
corum_877	SNARE complex (VAMP4, STX6, STX16, VTI1a, VTI1b)	hsa-miR-569	0.00106668	0.0192002	Q96AJ9,O75379,O43752,Q9UEU0,O14662	Q96AJ9,O14662
corum_877	SNARE complex (VAMP4, STX6, STX16, VTI1a, VTI1b)	hsa-miR-155	0.00181845	0.0290952	Q96AJ9,O75379,O43752,Q9UEU0,O14662	Q96AJ9,O43752
corum_877	SNARE complex (VAMP4, STX6, STX16, VTI1a, VTI1b)	hsa-miR-556-3p	0.00152593	0.0259407	Q96AJ9,O75379,O43752,Q9UEU0,O14662	Q9UEU0,O14662
corum_877	SNARE complex (VAMP4, STX6, STX16, VTI1a, VTI1b)	hsa-miR-127-5p	0.000647396	0.0129479	Q96AJ9,O75379,O43752,Q9UEU0,O14662	Q96AJ9,O14662
corum_282	SNF2h-cohesin-NuRD complex	hsa-miR-590-3p	0.00029062	0.016856	Q12873,O60216,O94776,Q8WVM7,Q14683,Q92769,O60264,Q8N3U4,O95983,Q9NRL2,Q9UBB5,Q13547,Q09028,Q13330,Q16576,Q9UQE7	Q8N3U4,Q92769,O60216,Q9UBB5,Q9NRL2
corum_1335	SNW1 complex	hsa-miR-296-5p	0.00338783	0.0474296	P07437,Q9BQ09,Q16531,P43246,P26641,O95071,Q13573,P23246,Q9BR91,Q9UG63,Q6P2Q9,Q8NBE6,Q99459,P68105,Q15029,Q9BUQ8,P11021,P43243	Q13573,Q9UG63
corum_1058	SNX complex (SNX1, SNX6)	hsa-let-7a	0.0016571	0.0265136	Q9UNH7,Q13596	Q9UNH7,Q13596
corum_1058	SNX complex (SNX1, SNX6)	hsa-let-7b	0.0016571	0.0265136	Q9UNH7,Q13596	Q9UNH7,Q13596
corum_1058	SNX complex (SNX1, SNX6)	hsa-let-7c	0.0016571	0.0265136	Q9UNH7,Q13596	Q9UNH7,Q13596
corum_1058	SNX complex (SNX1, SNX6)	hsa-let-7d	0.0016571	0.0265136	Q9UNH7,Q13596	Q9UNH7,Q13596
corum_1058	SNX complex (SNX1, SNX6)	hsa-let-7e	0.0016571	0.0265136	Q9UNH7,Q13596	Q9UNH7,Q13596
corum_1058	SNX complex (SNX1, SNX6)	hsa-let-7f	0.0016571	0.0265136	Q9UNH7,Q13596	Q9UNH7,Q13596
corum_1058	SNX complex (SNX1, SNX6)	hsa-let-7g	0.0016571	0.0265136	Q9UNH7,Q13596	Q9UNH7,Q13596
corum_1058	SNX complex (SNX1, SNX6)	hsa-let-7i	0.0016571	0.0265136	Q9UNH7,Q13596	Q9UNH7,Q13596
corum_1058	SNX complex (SNX1, SNX6)	hsa-miR-98	0.0016571	0.0265136	Q9UNH7,Q13596	Q9UNH7,Q13596
corum_1058	SNX complex (SNX1, SNX6)	hsa-miR-885-3p	3.52603e-05	0.000599425	Q9UNH7,Q13596	Q13596,Q9UNH7
corum_1058	SNX complex (SNX1, SNX6)	hsa-miR-30a	0.00292132	0.0265136	Q9UNH7,Q13596	Q13596,Q9UNH7
corum_1058	SNX complex (SNX1, SNX6)	hsa-miR-30b	0.00292132	0.0265136	Q9UNH7,Q13596	Q13596,Q9UNH7
corum_1058	SNX complex (SNX1, SNX6)	hsa-miR-30c	0.00292132	0.0265136	Q9UNH7,Q13596	Q13596,Q9UNH7
corum_1058	SNX complex (SNX1, SNX6)	hsa-miR-30d	0.00292132	0.0265136	Q9UNH7,Q13596	Q13596,Q9UNH7
corum_1058	SNX complex (SNX1, SNX6)	hsa-miR-30e	0.00292132	0.0265136	Q9UNH7,Q13596	Q13596,Q9UNH7
corum_1096	SNX complex (SNX1,1a,2,4, PDGF receptor)	hsa-miR-140-5p	0.000901131	0.0144181	P16234,Q13596,O95219,O60749	O60749,P16234
corum_1096	SNX complex (SNX1,1a,2,4, PDGF receptor)	hsa-miR-636	0.00304312	0.0365174	P16234,Q13596,O95219,O60749	O95219,P16234
corum_1096	SNX complex (SNX1,1a,2,4, PDGF receptor)	hsa-miR-421	0.00105315	0.0157973	P16234,Q13596,O95219,O60749	Q13596,P16234
corum_1096	SNX complex (SNX1,1a,2,4, PDGF receptor)	hsa-miR-568	0.00139199	0.0194878	P16234,Q13596,O95219,O60749	P16234,Q13596
corum_1096	SNX complex (SNX1,1a,2,4, PDGF receptor)	hsa-miR-498	0.00193301	0.0251291	P16234,Q13596,O95219,O60749	P16234,Q13596
corum_1095	SNX complex (SNX1a, SNX2, SNX4, EGFR)	hsa-miR-548p	0.00654421	0.0196326	Q13596,O00688,O95219,O60749	O95219,Q13596
corum_1093	SNX complex (SNX1a, SNX2, SNX4, INSR)	hsa-miR-548p	0.000150018	0.00300036	Q13596,P06213,O95219,O60749	O95219,P06213,Q13596
corum_1093	SNX complex (SNX1a, SNX2, SNX4, INSR)	hsa-miR-1324	0.000857795	0.0162981	Q13596,P06213,O95219,O60749	Q13596,P06213
corum_1093	SNX complex (SNX1a, SNX2, SNX4, INSR)	hsa-miR-760	0.00124233	0.022362	Q13596,P06213,O95219,O60749	Q13596,P06213
corum_1091	SNX complex (SNX1a, SNX2, SNX4, LEPR)	hsa-miR-631	0.000185733	0.0016716	Q13596,P48357,O95219,O60749	P48357,Q13596
corum_1104	SNX complex (SNX1a, SNX2, SNX4, TFRC)	hsa-miR-548p	0.00654421	0.0392652	Q13596,P02786,O95219,O60749	O95219,Q13596
corum_1104	SNX complex (SNX1a, SNX2, SNX4, TFRC)	hsa-miR-31	0.000787905	0.00787905	Q13596,P02786,O95219,O60749	P02786,Q13596
corum_1104	SNX complex (SNX1a, SNX2, SNX4, TFRC)	hsa-miR-194	0.000960544	0.0086449	Q13596,P02786,O95219,O60749	Q13596,P02786
corum_1104	SNX complex (SNX1a, SNX2, SNX4, TFRC)	hsa-miR-498	0.00193301	0.0154641	Q13596,P02786,O95219,O60749	P02786,Q13596
corum_1104	SNX complex (SNX1a, SNX2, SNX4, TFRC)	hsa-miR-450b-5p	0.00375462	0.0262824	Q13596,P02786,O95219,O60749	Q13596,P02786
corum_1070	SNX complex (SNX1a, SNX2, SNX4)	hsa-miR-548p	0.00334711	0.0100413	Q13596,O95219,O60749	O95219,Q13596
corum_2728	SRC-1 complex	hsa-miR-200b	0.00902961	0.0451481	P10155,Q92793,Q15596,O00150	Q15596,Q92793
corum_2728	SRC-1 complex	hsa-miR-200c	0.00902961	0.0451481	P10155,Q92793,Q15596,O00150	Q15596,Q92793
corum_2728	SRC-1 complex	hsa-miR-429	0.00902961	0.0451481	P10155,Q92793,Q15596,O00150	Q15596,Q92793
corum_2728	SRC-1 complex	hsa-miR-570	0.00669809	0.0401885	P10155,Q92793,Q15596,O00150	P10155,Q92793
corum_2728	SRC-1 complex	hsa-miR-1290	0.000589859	0.00471887	P10155,Q92793,Q15596,O00150	Q15596,Q92793
corum_2728	SRC-1 complex	hsa-miR-655	0.00455397	0.0318778	P10155,Q92793,Q15596,O00150	Q15596,Q92793
corum_2727	SRC-3 complex	hsa-miR-200b	7.973e-05	0.00231217	Q9Y6Q9,Q9Y6K9,O14920,P10155,O15111,Q92793,Q15596	Q9Y6Q9,Q15596,O14920,Q92793
corum_2727	SRC-3 complex	hsa-miR-200c	7.973e-05	0.00231217	Q9Y6Q9,Q9Y6K9,O14920,P10155,O15111,Q92793,Q15596	Q9Y6Q9,Q15596,O14920,Q92793
corum_2727	SRC-3 complex	hsa-miR-429	7.973e-05	0.00231217	Q9Y6Q9,Q9Y6K9,O14920,P10155,O15111,Q92793,Q15596	Q9Y6Q9,Q15596,O14920,Q92793
corum_2727	SRC-3 complex	hsa-miR-1290	3.35302e-05	0.0010059	Q9Y6Q9,Q9Y6K9,O14920,P10155,O15111,Q92793,Q15596	Q15596,O15111,Q92793
corum_2727	SRC-3 complex	hsa-miR-655	2.01749e-05	0.000625421	Q9Y6Q9,Q9Y6K9,O14920,P10155,O15111,Q92793,Q15596	O15111,Q9Y6Q9,Q15596,Q92793
corum_476	STAGA complex (SPT3-TAF9-GCN5 acetyltransferase complex)	hsa-miR-141	0.00435453	0.0217727	Q16594,Q16514,Q9Y4A5,O75528,Q96BN2,Q92830,O75529,O15265,Q96GC0,Q9Y6J9,O75486,O94864,Q12962	Q96BN2,O15265,Q16514
corum_476	STAGA complex (SPT3-TAF9-GCN5 acetyltransferase complex)	hsa-miR-200a	0.00435453	0.0217727	Q16594,Q16514,Q9Y4A5,O75528,Q96BN2,Q92830,O75529,O15265,Q96GC0,Q9Y6J9,O75486,O94864,Q12962	Q96BN2,O15265,Q16514
corum_1520	STAT3-NLK-MAP3K7 complex	hsa-miR-646	0.00253155	0.00759466	P40763,O43318,Q9UBE8	O43318,P40763
corum_1502	SWI/SNF chromatin-remodeling complex	hsa-miR-522	0.00134863	0.0296698	Q969G3,Q96ST3,P51608,Q13547,P51531	Q969G3,P51608
corum_1502	SWI/SNF chromatin-remodeling complex	hsa-miR-606	0.00050416	0.0120998	Q969G3,Q96ST3,P51608,Q13547,P51531	P51531,P51608
corum_1502	SWI/SNF chromatin-remodeling complex	hsa-miR-548b-3p	0.000647396	0.0148901	Q969G3,Q96ST3,P51608,Q13547,P51531	Q96ST3,P51608
corum_1502	SWI/SNF chromatin-remodeling complex	hsa-miR-140-3p	0.00137165	0.0296698	Q969G3,Q96ST3,P51608,Q13547,P51531	P51531,P51608
corum_1502	SWI/SNF chromatin-remodeling complex	hsa-miR-1184	0.00231122	0.0462245	Q969G3,Q96ST3,P51608,Q13547,P51531	P51608,Q969G3
corum_1502	SWI/SNF chromatin-remodeling complex	hsa-miR-1231	0.000211881	0.00529702	Q969G3,Q96ST3,P51608,Q13547,P51531	P51608,P51531
corum_497	TAF4-TAF12 subcomplex of TFIID complex	hsa-miR-548k	0.000252615	0.00202092	Q16514,O00268	O00268,Q16514
corum_497	TAF4-TAF12 subcomplex of TFIID complex	hsa-miR-200b	0.00158789	0.0111153	Q16514,O00268	Q16514,O00268
corum_497	TAF4-TAF12 subcomplex of TFIID complex	hsa-miR-200c	0.00158789	0.0111153	Q16514,O00268	Q16514,O00268
corum_497	TAF4-TAF12 subcomplex of TFIID complex	hsa-miR-429	0.00158789	0.0111153	Q16514,O00268	Q16514,O00268
corum_497	TAF4-TAF12 subcomplex of TFIID complex	hsa-miR-520d-5p	0.00496655	0.0198662	Q16514,O00268	O00268,Q16514
corum_497	TAF4-TAF12 subcomplex of TFIID complex	hsa-miR-524-5p	0.00496655	0.0198662	Q16514,O00268	O00268,Q16514
corum_2736	TAJ-NgR1-LINGO-1 signaling complex	hsa-miR-548c-3p	0.0120769	0.0362306	Q9BZR6,Q9NS68,Q96FE5	Q9NS68,Q96FE5
corum_2736	TAJ-NgR1-LINGO-1 signaling complex	hsa-miR-940	0.00072166	0.00288664	Q9BZR6,Q9NS68,Q96FE5	Q9NS68,Q96FE5
corum_1219	Tankyrin 1-tankyrin 2-TRF1 complex	hsa-miR-186	0.00202397	0.023225	O95271,Q9H2K2,P54274	P54274,Q9H2K2
corum_1219	Tankyrin 1-tankyrin 2-TRF1 complex	hsa-miR-320a	0.0020942	0.023225	O95271,Q9H2K2,P54274	Q9H2K2,O95271
corum_1219	Tankyrin 1-tankyrin 2-TRF1 complex	hsa-miR-320b	0.0020942	0.023225	O95271,Q9H2K2,P54274	Q9H2K2,O95271
corum_1219	Tankyrin 1-tankyrin 2-TRF1 complex	hsa-miR-320c	0.0020942	0.023225	O95271,Q9H2K2,P54274	Q9H2K2,O95271
corum_1219	Tankyrin 1-tankyrin 2-TRF1 complex	hsa-miR-320d	0.0020942	0.023225	O95271,Q9H2K2,P54274	Q9H2K2,O95271
corum_1219	Tankyrin 1-tankyrin 2-TRF1 complex	hsa-miR-548a-5p	0.00145156	0.023225	O95271,Q9H2K2,P54274	Q9H2K2,O95271
corum_1219	Tankyrin 1-tankyrin 2-TRF1 complex	hsa-miR-548b-5p	0.00145156	0.023225	O95271,Q9H2K2,P54274	Q9H2K2,O95271
corum_1219	Tankyrin 1-tankyrin 2-TRF1 complex	hsa-miR-548c-5p	0.00145156	0.023225	O95271,Q9H2K2,P54274	Q9H2K2,O95271
corum_1219	Tankyrin 1-tankyrin 2-TRF1 complex	hsa-miR-548d-5p	0.00145156	0.023225	O95271,Q9H2K2,P54274	Q9H2K2,O95271
corum_1219	Tankyrin 1-tankyrin 2-TRF1 complex	hsa-miR-548h	0.00145156	0.023225	O95271,Q9H2K2,P54274	Q9H2K2,O95271
corum_1219	Tankyrin 1-tankyrin 2-TRF1 complex	hsa-miR-548i	0.00145156	0.023225	O95271,Q9H2K2,P54274	Q9H2K2,O95271
corum_1219	Tankyrin 1-tankyrin 2-TRF1 complex	hsa-miR-548j	0.00145156	0.023225	O95271,Q9H2K2,P54274	Q9H2K2,O95271
corum_1219	Tankyrin 1-tankyrin 2-TRF1 complex	hsa-miR-559	0.00145156	0.023225	O95271,Q9H2K2,P54274	Q9H2K2,O95271
corum_1219	Tankyrin 1-tankyrin 2-TRF1 complex	hsa-miR-330-3p	0.00240365	0.023225	O95271,Q9H2K2,P54274	O95271,Q9H2K2
corum_2766	TERF2-RAP1 complex	hsa-miR-330-3p	0.0155898	0.0467695	Q15554,Q9NYB0,Q92878,Q9BSI4,P13010,P12956,P49959	P13010,Q9NYB0
corum_2766	TERF2-RAP1 complex	hsa-miR-384	0.00171394	0.00685578	Q15554,Q9NYB0,Q92878,Q9BSI4,P13010,P12956,P49959	P49959,Q15554
corum_3917	Ternary complex (GATA4, SRF, MYOCD)	hsa-miR-200b	0.00463736	0.0231868	P43694,Q8IZQ8,P11831	P43694,P11831
corum_3917	Ternary complex (GATA4, SRF, MYOCD)	hsa-miR-200c	0.00463736	0.0231868	P43694,Q8IZQ8,P11831	P43694,P11831
corum_3917	Ternary complex (GATA4, SRF, MYOCD)	hsa-miR-429	0.00463736	0.0231868	P43694,Q8IZQ8,P11831	P43694,P11831
corum_485	TFIID complex, B-cell specific	hsa-miR-548k	0.000790144	0.0237043	Q16594,Q16514,Q15543,Q15545,Q15542,O00268,P21675,P49848,Q12962,Q15544,Q92750,P20226	Q92750,O00268,Q16514
corum_3010	TFIID subcomplex	hsa-miR-548k	0.00244716	0.029366	Q16594,Q16514,P49848,Q15542,O00268	O00268,Q16514
corum_3010	TFIID subcomplex	hsa-miR-520d-5p	0.00313798	0.0345178	Q16594,Q16514,P49848,Q15542,O00268	O00268,Q16514,P49848
corum_3010	TFIID subcomplex	hsa-miR-524-5p	0.00313798	0.0345178	Q16594,Q16514,P49848,Q15542,O00268	O00268,Q16514,P49848
corum_441	TFTC-type histone acetyl transferase complex	hsa-miR-548d-3p	0.000282616	0.0127177	P03372,Q9Y4A5,Q92830,Q15648,O75448,O60244,Q93074,Q9UHV7,Q9NVC6,Q9ULK4,Q9Y2X0	Q9UHV7,Q15648,O60244,Q93074
corum_1828	TGF-beta receptor I-Axin-SMAD3 complex	hsa-miR-128	0.00446492	0.0223246	P36897,O15169,P84022	P36897,O15169
corum_1828	TGF-beta receptor I-Axin-SMAD3 complex	hsa-miR-545	0.00206284	0.0123771	P36897,O15169,P84022	P36897,P84022
corum_3027	TGF-beta receptor II-TGF-beta receptor I-TGF-beta1 complex	hsa-miR-320a	0.0020942	0.0230362	P36897,P01137,P37173	P37173,P36897
corum_3027	TGF-beta receptor II-TGF-beta receptor I-TGF-beta1 complex	hsa-miR-320b	0.0020942	0.0230362	P36897,P01137,P37173	P37173,P36897
corum_3027	TGF-beta receptor II-TGF-beta receptor I-TGF-beta1 complex	hsa-miR-320c	0.0020942	0.0230362	P36897,P01137,P37173	P37173,P36897
corum_3027	TGF-beta receptor II-TGF-beta receptor I-TGF-beta1 complex	hsa-miR-320d	0.0020942	0.0230362	P36897,P01137,P37173	P37173,P36897
corum_3027	TGF-beta receptor II-TGF-beta receptor I-TGF-beta1 complex	hsa-miR-130a	0.00381753	0.0267227	P36897,P01137,P37173	P37173,P36897
corum_3027	TGF-beta receptor II-TGF-beta receptor I-TGF-beta1 complex	hsa-miR-130b	0.00381753	0.0267227	P36897,P01137,P37173	P37173,P36897
corum_3027	TGF-beta receptor II-TGF-beta receptor I-TGF-beta1 complex	hsa-miR-301a	0.00381753	0.0267227	P36897,P01137,P37173	P37173,P36897
corum_3027	TGF-beta receptor II-TGF-beta receptor I-TGF-beta1 complex	hsa-miR-301b	0.00381753	0.0267227	P36897,P01137,P37173	P37173,P36897
corum_3027	TGF-beta receptor II-TGF-beta receptor I-TGF-beta1 complex	hsa-miR-454	0.00381753	0.0267227	P36897,P01137,P37173	P37173,P36897
corum_3027	TGF-beta receptor II-TGF-beta receptor I-TGF-beta1 complex	hsa-miR-665	0.000333926	0.00467497	P36897,P01137,P37173	P36897,P37173
corum_3027	TGF-beta receptor II-TGF-beta receptor I-TGF-beta1 complex	hsa-miR-204	0.00157221	0.0204387	P36897,P01137,P37173	P37173,P36897
corum_3027	TGF-beta receptor II-TGF-beta receptor I-TGF-beta1 complex	hsa-miR-211	0.00157221	0.0204387	P36897,P01137,P37173	P37173,P36897
corum_3028	TGF-beta receptor II-TGF-beta receptor I-TGF-beta3 complex	hsa-miR-320a	0.0020942	0.0272246	P36897,P10600,P37173	P37173,P36897
corum_3028	TGF-beta receptor II-TGF-beta receptor I-TGF-beta3 complex	hsa-miR-320b	0.0020942	0.0272246	P36897,P10600,P37173	P37173,P36897
corum_3028	TGF-beta receptor II-TGF-beta receptor I-TGF-beta3 complex	hsa-miR-320c	0.0020942	0.0272246	P36897,P10600,P37173	P37173,P36897
corum_3028	TGF-beta receptor II-TGF-beta receptor I-TGF-beta3 complex	hsa-miR-320d	0.0020942	0.0272246	P36897,P10600,P37173	P37173,P36897
corum_3028	TGF-beta receptor II-TGF-beta receptor I-TGF-beta3 complex	hsa-miR-619	0.000103585	0.00165736	P36897,P10600,P37173	P10600,P36897
corum_3028	TGF-beta receptor II-TGF-beta receptor I-TGF-beta3 complex	hsa-miR-130a	0.00381753	0.0343578	P36897,P10600,P37173	P37173,P36897
corum_3028	TGF-beta receptor II-TGF-beta receptor I-TGF-beta3 complex	hsa-miR-130b	0.00381753	0.0343578	P36897,P10600,P37173	P37173,P36897
corum_3028	TGF-beta receptor II-TGF-beta receptor I-TGF-beta3 complex	hsa-miR-301a	0.00381753	0.0343578	P36897,P10600,P37173	P37173,P36897
corum_3028	TGF-beta receptor II-TGF-beta receptor I-TGF-beta3 complex	hsa-miR-301b	0.00381753	0.0343578	P36897,P10600,P37173	P37173,P36897
corum_3028	TGF-beta receptor II-TGF-beta receptor I-TGF-beta3 complex	hsa-miR-454	0.00381753	0.0343578	P36897,P10600,P37173	P37173,P36897
corum_3028	TGF-beta receptor II-TGF-beta receptor I-TGF-beta3 complex	hsa-miR-665	1.17839e-06	2.00326e-05	P36897,P10600,P37173	P36897,P37173,P10600
corum_3028	TGF-beta receptor II-TGF-beta receptor I-TGF-beta3 complex	hsa-miR-204	0.00157221	0.0235832	P36897,P10600,P37173	P37173,P36897
corum_3028	TGF-beta receptor II-TGF-beta receptor I-TGF-beta3 complex	hsa-miR-211	0.00157221	0.0235832	P36897,P10600,P37173	P37173,P36897
corum_3025	TGF-beta receptor II-TGF-beta3 complex	hsa-miR-665	0.000112094	0.000336283	P10600,P37173	P37173,P10600
corum_1780	TGF-beta receptor-SMAD3 complex	hsa-miR-320a	0.0020942	0.0325075	P36897,P37173,P84022	P37173,P36897
corum_1780	TGF-beta receptor-SMAD3 complex	hsa-miR-320b	0.0020942	0.0325075	P36897,P37173,P84022	P37173,P36897
corum_1780	TGF-beta receptor-SMAD3 complex	hsa-miR-320c	0.0020942	0.0325075	P36897,P37173,P84022	P37173,P36897
corum_1780	TGF-beta receptor-SMAD3 complex	hsa-miR-320d	0.0020942	0.0325075	P36897,P37173,P84022	P37173,P36897
corum_1780	TGF-beta receptor-SMAD3 complex	hsa-miR-130a	0.00381753	0.0381753	P36897,P37173,P84022	P37173,P36897
corum_1780	TGF-beta receptor-SMAD3 complex	hsa-miR-130b	0.00381753	0.0381753	P36897,P37173,P84022	P37173,P36897
corum_1780	TGF-beta receptor-SMAD3 complex	hsa-miR-301a	0.00381753	0.0381753	P36897,P37173,P84022	P37173,P36897
corum_1780	TGF-beta receptor-SMAD3 complex	hsa-miR-301b	0.00381753	0.0381753	P36897,P37173,P84022	P37173,P36897
corum_1780	TGF-beta receptor-SMAD3 complex	hsa-miR-454	0.00381753	0.0381753	P36897,P37173,P84022	P37173,P36897
corum_1780	TGF-beta receptor-SMAD3 complex	hsa-miR-545	0.00206284	0.0325075	P36897,P37173,P84022	P36897,P84022
corum_1780	TGF-beta receptor-SMAD3 complex	hsa-miR-665	0.000333926	0.00667853	P36897,P37173,P84022	P36897,P37173
corum_1780	TGF-beta receptor-SMAD3 complex	hsa-miR-145	0.00203172	0.0325075	P36897,P37173,P84022	P84022,P37173
corum_1780	TGF-beta receptor-SMAD3 complex	hsa-miR-204	0.00157221	0.0282998	P36897,P37173,P84022	P37173,P36897
corum_1780	TGF-beta receptor-SMAD3 complex	hsa-miR-211	0.00157221	0.0282998	P36897,P37173,P84022	P37173,P36897
corum_1780	TGF-beta receptor-SMAD3 complex	hsa-miR-587	0.000773752	0.0147013	P36897,P37173,P84022	P37173,P84022
corum_1779	TGF-beta-receptor-PAR6 complex	hsa-miR-320a	0.0020942	0.0230362	Q9NPB6,P36897,P37173	P37173,P36897
corum_1779	TGF-beta-receptor-PAR6 complex	hsa-miR-320b	0.0020942	0.0230362	Q9NPB6,P36897,P37173	P37173,P36897
corum_1779	TGF-beta-receptor-PAR6 complex	hsa-miR-320c	0.0020942	0.0230362	Q9NPB6,P36897,P37173	P37173,P36897
corum_1779	TGF-beta-receptor-PAR6 complex	hsa-miR-320d	0.0020942	0.0230362	Q9NPB6,P36897,P37173	P37173,P36897
corum_1779	TGF-beta-receptor-PAR6 complex	hsa-miR-130a	0.00381753	0.0267227	Q9NPB6,P36897,P37173	P37173,P36897
corum_1779	TGF-beta-receptor-PAR6 complex	hsa-miR-130b	0.00381753	0.0267227	Q9NPB6,P36897,P37173	P37173,P36897
corum_1779	TGF-beta-receptor-PAR6 complex	hsa-miR-301a	0.00381753	0.0267227	Q9NPB6,P36897,P37173	P37173,P36897
corum_1779	TGF-beta-receptor-PAR6 complex	hsa-miR-301b	0.00381753	0.0267227	Q9NPB6,P36897,P37173	P37173,P36897
corum_1779	TGF-beta-receptor-PAR6 complex	hsa-miR-454	0.00381753	0.0267227	Q9NPB6,P36897,P37173	P37173,P36897
corum_1779	TGF-beta-receptor-PAR6 complex	hsa-miR-665	0.000333926	0.00467497	Q9NPB6,P36897,P37173	P36897,P37173
corum_1779	TGF-beta-receptor-PAR6 complex	hsa-miR-204	0.00157221	0.0204387	Q9NPB6,P36897,P37173	P37173,P36897
corum_1779	TGF-beta-receptor-PAR6 complex	hsa-miR-211	0.00157221	0.0204387	Q9NPB6,P36897,P37173	P37173,P36897
corum_2242	TGM2-HD-CALM1 complex	hsa-miR-590-3p	0.004568	0.036544	P62158,P21980,P42858	P42858,P62158
corum_2242	TGM2-HD-CALM1 complex	hsa-miR-634	0.000340309	0.00408371	P62158,P21980,P42858	P42858,P62158
corum_2242	TGM2-HD-CALM1 complex	hsa-miR-940	0.00072166	0.00793826	P62158,P21980,P42858	P42858,P62158
corum_2242	TGM2-HD-CALM1 complex	hsa-miR-330-3p	0.00240365	0.0227081	P62158,P21980,P42858	P21980,P62158
corum_2242	TGM2-HD-CALM1 complex	hsa-miR-1253	0.000285023	0.0037053	P62158,P21980,P42858	P62158,P42858
corum_2242	TGM2-HD-CALM1 complex	hsa-miR-19a	0.00625081	0.0372508	P62158,P21980,P42858	P62158,P21980
corum_2242	TGM2-HD-CALM1 complex	hsa-miR-19b	0.00625081	0.0372508	P62158,P21980,P42858	P62158,P21980
corum_2242	TGM2-HD-CALM1 complex	hsa-miR-137	0.00532154	0.0372508	P62158,P21980,P42858	P42858,P62158
corum_2242	TGM2-HD-CALM1 complex	hsa-miR-27a	0.0061307	0.0372508	P62158,P21980,P42858	P62158,P42858
corum_2242	TGM2-HD-CALM1 complex	hsa-miR-27b	0.0061307	0.0372508	P62158,P21980,P42858	P62158,P42858
corum_2242	TGM2-HD-CALM1 complex	hsa-miR-1200	0.00227081	0.0227081	P62158,P21980,P42858	P42858,P62158
corum_2830	TIF1gamma-SMAD2-SMAD3 complex	hsa-miR-548n	0.00278803	0.0278803	Q9UPN9,Q15796,P84022	Q9UPN9,Q15796
corum_2830	TIF1gamma-SMAD2-SMAD3 complex	hsa-miR-200b	0.00463736	0.041112	Q9UPN9,Q15796,P84022	Q9UPN9,Q15796
corum_2830	TIF1gamma-SMAD2-SMAD3 complex	hsa-miR-200c	0.00463736	0.041112	Q9UPN9,Q15796,P84022	Q9UPN9,Q15796
corum_2830	TIF1gamma-SMAD2-SMAD3 complex	hsa-miR-429	0.00463736	0.041112	Q9UPN9,Q15796,P84022	Q9UPN9,Q15796
corum_2830	TIF1gamma-SMAD2-SMAD3 complex	hsa-miR-34b	0.000383261	0.00580996	Q9UPN9,Q15796,P84022	Q9UPN9,P84022
corum_2830	TIF1gamma-SMAD2-SMAD3 complex	hsa-miR-590-3p	0.004568	0.041112	Q9UPN9,Q15796,P84022	Q9UPN9,Q15796
corum_2830	TIF1gamma-SMAD2-SMAD3 complex	hsa-miR-329	0.000363122	0.00580996	Q9UPN9,Q15796,P84022	Q9UPN9,Q15796
corum_2830	TIF1gamma-SMAD2-SMAD3 complex	hsa-miR-362-3p	0.000363122	0.00580996	Q9UPN9,Q15796,P84022	Q9UPN9,Q15796
corum_2830	TIF1gamma-SMAD2-SMAD3 complex	hsa-miR-323-3p	0.000930202	0.0111624	Q9UPN9,Q15796,P84022	Q15796,P84022
corum_2830	TIF1gamma-SMAD2-SMAD3 complex	hsa-miR-545	0.00206284	0.0226913	Q9UPN9,Q15796,P84022	Q9UPN9,P84022
corum_2830	TIF1gamma-SMAD2-SMAD3 complex	hsa-miR-1236	0.00044691	0.00580996	Q9UPN9,Q15796,P84022	P84022,Q15796
corum_3127	TLE-Histone H3 complex	hsa-miR-499-3p	0.00330304	0.0495456	P84243,Q71DJ3,Q04727,Q04725,Q04726,Q04724,Q71DI3	P84243,Q04727
corum_3127	TLE-Histone H3 complex	hsa-miR-1183	0.00244636	0.0391417	P84243,Q71DJ3,Q04727,Q04725,Q04726,Q04724,Q71DI3	Q04727,Q04724
corum_3127	TLE-Histone H3 complex	hsa-miR-628-3p	0.000263477	0.0044791	P84243,Q71DJ3,Q04727,Q04725,Q04726,Q04724,Q71DI3	Q04727,P84243
corum_3127	TLE-Histone H3 complex	hsa-miR-325	0.000105428	0.0018977	P84243,Q71DJ3,Q04727,Q04725,Q04726,Q04724,Q71DI3	Q04727,P84243
corum_1729	TLE1 corepressor complex (MASH1 promoter-corepressor complex)	hsa-miR-320a	0.00197063	0.0236476	Q15233,Q02880,P35580,P06748,P34932,Q04724,P09874,P19338,P60709,Q92878	Q15233,P34932,P35580
corum_1729	TLE1 corepressor complex (MASH1 promoter-corepressor complex)	hsa-miR-320b	0.00197063	0.0236476	Q15233,Q02880,P35580,P06748,P34932,Q04724,P09874,P19338,P60709,Q92878	Q15233,P34932,P35580
corum_1729	TLE1 corepressor complex (MASH1 promoter-corepressor complex)	hsa-miR-320c	0.00197063	0.0236476	Q15233,Q02880,P35580,P06748,P34932,Q04724,P09874,P19338,P60709,Q92878	Q15233,P34932,P35580
corum_1729	TLE1 corepressor complex (MASH1 promoter-corepressor complex)	hsa-miR-320d	0.00197063	0.0236476	Q15233,Q02880,P35580,P06748,P34932,Q04724,P09874,P19338,P60709,Q92878	Q15233,P34932,P35580
corum_1729	TLE1 corepressor complex (MASH1 promoter-corepressor complex)	hsa-miR-1183	0.00512917	0.0359042	Q15233,Q02880,P35580,P06748,P34932,Q04724,P09874,P19338,P60709,Q92878	P35580,Q04724
corum_1729	TLE1 corepressor complex (MASH1 promoter-corepressor complex)	hsa-miR-223	0.00429413	0.0343531	Q15233,Q02880,P35580,P06748,P34932,Q04724,P09874,P19338,P60709,Q92878	P09874,P35580
corum_1760	TOP1-PSF-P54 complex	hsa-miR-590-3p	0.004568	0.013704	Q15233,P23246,P11387	P11387,P23246
corum_1760	TOP1-PSF-P54 complex	hsa-miR-582-5p	0.00173326	0.00693305	Q15233,P23246,P11387	P23246,P11387
corum_66	TRAP complex	hsa-miR-548d-3p	0.00160294	0.0416766	Q93074,Q9Y2W1,Q9NVC6,P10827,Q9Y2X0,Q15648,O75448,O60244	Q15648,O60244,Q93074
corum_66	TRAP complex	hsa-miR-339-5p	0.0006399	0.0172773	Q93074,Q9Y2W1,Q9NVC6,P10827,Q9Y2X0,Q15648,O75448,O60244	P10827,Q15648
corum_535	TRAP complex	hsa-miR-340	0.000714166	0.0278525	Q9BTT4,O75448,Q93074,Q9NVC6,Q9Y2X0,Q6P2C8,P10827,O75586,Q13503,O60244,Q15648,Q9UHV7,Q9Y3C7,Q9Y2W1,Q6FHC4,P24863	Q9NVC6,O60244,Q9UHV7,Q9Y2W1,Q6P2C8
corum_867	TRAP-SMCC mediator complex	hsa-miR-502-5p	0.00156372	0.00781858	Q15648,Q9NVC6,Q15528,Q9BUE0,Q9NX70,Q6QMH5,Q6FHC4,Q9P086,Q8IZD1,Q96G25	Q9NX70,Q15648
corum_1206	TRF-Rap1 complex I, 2MD	hsa-miR-330-3p	0.0113492	0.0340476	Q15554,O95271,Q9NYB0,Q9BSI4,Q9NUX5,P54274	O95271,Q9NYB0
[truncated: 940 more rows]
