# Supplementary material for: MicroRNAs coordinately regulate protein complexes
Source: BMC Syst Biol. 2011 Aug 25;5:136. doi: 10.1186/1752-0509-5-136 (PMC3170341; doi:10.1186/1752-0509-5-136)
Supplement: Additional file 2 — Supplementary Table S2, complexes that are significantly targeted by clusters of miRNAs (P-value < 0.05, Fisher's exact test) [file 1752-0509-5-136-S2.XLSX]

## Sheet: Tabelle1
Supplementary Table 2: Complexes that are significantly targeted by clusters of miRNAs (P-value < 0.05, Fisher's exact test)
Complex	Description	Cluster	Cluster target amount	P-value	Adjusted P-value	Complex subunits	Targets
corum_2	BCL6-HDAC5 complex	hsa-miR-658-659	702	0.00194145	0.0291218	Q9UQL6,P41182	P41182,Q9UQL6
corum_61	Mi2/NuRD complex	hsa-miR-192-194	525	0.0194127	0.0388254	Q92769,O95983,Q14839,O94776,Q13547,Q16576,Q09028	Q14839,Q09028
corum_61	Mi2/NuRD complex	hsa-miR-215-194	525	0.0194127	0.0388254	Q92769,O95983,Q14839,O94776,Q13547,Q16576,Q09028	Q14839,Q09028
corum_422	Beta-dystroglycan-caveolin-3 complex	hsa-miR-3671-101	893	0.00330472	0.00330472	Q14118,P56539	P56539,Q14118
corum_428	Molybdopterin synthase	hsa-miR-143-145	1122	0.00512408	0.00512408	O96033,O96007	O96007,O96033
corum_497	TAF4-TAF12 subcomplex of TFIID complex	hsa-miR-200c-141	1862	0.0135852	0.0271704	Q16514,O00268	Q16514,O00268
corum_497	TAF4-TAF12 subcomplex of TFIID complex	hsa-miR-200b-429	1862	0.0135852	0.0271704	Q16514,O00268	Q16514,O00268
corum_571	p300-CBP-p270 complex	hsa-miR-1912-1264	393	0.00170342	0.0357718	Q09472,Q92793,Q9HBJ5	Q09472,Q92793
corum_642	CtBP complex	hsa-miR-3671-101	893	0.000253376	0.0266044	Q13363,Q92766,Q9P2K3,P56545,O00257,Q9H9B1,Q9Y232,O60341,Q92618,O75362,P37275,Q9UKL0,Q92769,Q96JN0,Q96KQ7,Q13547,O60315	Q9Y232,O75362,Q92766,O60315,O00257,P56545
corum_642	CtBP complex	hsa-miR-200c-141	1862	0.000307578	0.0319881	Q13363,Q92766,Q9P2K3,P56545,O00257,Q9H9B1,Q9Y232,O60341,Q92618,O75362,P37275,Q9UKL0,Q92769,Q96JN0,Q96KQ7,Q13547,O60315	O60315,P37275,Q9Y232,O75362,O00257,P56545,Q92618,Q9P2K3
corum_642	CtBP complex	hsa-miR-200b-429	1862	0.000307578	0.0319881	Q13363,Q92766,Q9P2K3,P56545,O00257,Q9H9B1,Q9Y232,O60341,Q92618,O75362,P37275,Q9UKL0,Q92769,Q96JN0,Q96KQ7,Q13547,O60315	O60315,P37275,Q9Y232,O75362,O00257,P56545,Q92618,Q9P2K3
corum_702	ARD1-NATH complex	hsa-miR-192-194	525	0.00102884	0.00411536	P36406,Q9BXJ9	Q9BXJ9,P36406
corum_702	ARD1-NATH complex	hsa-miR-215-194	525	0.00102884	0.00411536	P36406,Q9BXJ9	Q9BXJ9,P36406
corum_749	MeCP2-SIN3A-HDAC complex	hsa-miR-653-489	418	0.00398473	0.0358626	Q92769,Q96ST3,P51608,Q13547	P51608,Q92769
corum_749	MeCP2-SIN3A-HDAC complex	hsa-miR-510-514	373	0.00311976	0.0311976	Q92769,Q96ST3,P51608,Q13547	Q92769,P51608
corum_752	SMRT core complex	hsa-miR-658-659	702	0.0056538	0.0056538	O15379,Q9Y618,O60907	Q9Y618,O60907
corum_794	SNARE complex (VAMP2, SNAP25, STX1a, CPLX2)	hsa-miR-939-1234	157	0.000628942	0.0188683	Q16623,P60880,Q6PUV4,P63027	Q6PUV4,P63027
corum_794	SNARE complex (VAMP2, SNAP25, STX1a, CPLX2)	hsa-miR-449a-449c	712	0.000329895	0.0102267	Q16623,P60880,Q6PUV4,P63027	P63027,Q6PUV4,Q16623
corum_827	NgR-TROY-LINGO1 complex	hsa-miR-3677-940	477	0.00257382	0.0205905	Q9BZR6,Q9NS68,Q96FE5	Q9NS68,Q96FE5
corum_874	SNARE complex (VAMP3, VAMP4, VAMP8, STX6)	hsa-miR-133a-1	1508	0.00342961	0.0342961	O75379,O43752,Q15836,Q9BV40	Q15836,O75379,O43752
corum_874	SNARE complex (VAMP3, VAMP4, VAMP8, STX6)	hsa-miR-206-133b	1508	0.00342961	0.0342961	O75379,O43752,Q15836,Q9BV40	O75379,O43752,Q15836
corum_875	SNARE complex (VAMP3, VAMP4, STX16)	hsa-miR-515-523	1695	0.00122242	0.0183363	O75379,Q15836,O14662	Q15836,O14662,O75379
corum_875	SNARE complex (VAMP3, VAMP4, STX16)	hsa-miR-520e-526b	2184	0.00262772	0.0341604	O75379,Q15836,O14662	O14662,Q15836,O75379
corum_875	SNARE complex (VAMP3, VAMP4, STX16)	hsa-miR-515-519b	1695	0.00122242	0.0183363	O75379,Q15836,O14662	Q15836,O14662,O75379
corum_875	SNARE complex (VAMP3, VAMP4, STX16)	hsa-miR-520f-518f	1574	0.00096925	0.015508	O75379,Q15836,O14662	Q15836,O14662,O75379
corum_876	SNARE complex (VAMP3, STX6, VTI1A)	hsa-miR-3677-940	477	0.00257382	0.0463287	Q96AJ9,O43752,Q15836	Q96AJ9,Q15836
corum_879	PRKAC-AKAP5-ADRB1 complex	hsa-miR-512-519e	1935	0.00106982	0.0438627	P22694,P24588,P22612,P08588,P17612	P17612,P24588,P08588,P22694
corum_879	PRKAC-AKAP5-ADRB1 complex	hsa-miR-512-520e	1804	0.000800248	0.0344107	P22694,P24588,P22612,P08588,P17612	P17612,P24588,P08588,P22694
corum_879	PRKAC-AKAP5-ADRB1 complex	hsa-miR-512-515	1804	0.000800248	0.0344107	P22694,P24588,P22612,P08588,P17612	P17612,P24588,P08588,P22694
corum_930	Scrib-beta-PIX-GIT1 complex	hsa-miR-518d-519a	2078	0.0470806	0.0470806	Q14160,Q14155,Q9Y2X7	Q9Y2X7,Q14155
corum_930	Scrib-beta-PIX-GIT1 complex	hsa-miR-890-891b	1230	0.0168962	0.0337924	Q14160,Q14155,Q9Y2X7	Q14155,Q9Y2X7
corum_947	CDC7-DBF7 complex	hsa-miR-30b-30d	1595	0.0105176	0.0210353	Q9UBU7,O00311	O00311,Q9UBU7
corum_947	CDC7-DBF7 complex	hsa-miR-30e-30c	1595	0.0105176	0.0210353	Q9UBU7,O00311	O00311,Q9UBU7
corum_1070	SNX complex (SNX1a, SNX2, SNX4)	hsa-miR-421-374c	1020	0.0116642	0.0466569	Q13596,O95219,O60749	Q13596,O95219
corum_1080	P-TEFb.2 complex	hsa-miR-224-452	653	0.00168046	0.00168046	P50750,O60583	P50750,O60583
corum_1096	SNX complex (SNX1,1a,2,4, PDGF receptor)	hsa-miR-421-374c	1020	0.00098349	0.0383561	P16234,Q13596,O95219,O60749	Q13596,P16234,O95219
corum_1121	WNK1-OSR1 complex	hsa-miR-296-298	466	0.000852569	0.0272822	Q9H4A3,O95747	O95747,Q9H4A3
corum_1140	Complexin complex (STX3, CPLX1, CPLX3)	hsa-miR-493-432	952	0.0115957	0.0231913	Q13277,O14810,Q8WVH0	O14810,Q13277
corum_1140	Complexin complex (STX3, CPLX1, CPLX3)	hsa-miR-493-665	395	0.00217711	0.00653133	Q13277,O14810,Q8WVH0	O14810,Q13277
corum_1140	Complexin complex (STX3, CPLX1, CPLX3)	hsa-miR-493-136	1137	0.0163682	0.0231913	Q13277,O14810,Q8WVH0	O14810,Q13277
corum_1188	SMRT core complex	hsa-miR-658-659	702	0.0056538	0.0056538	O15379,Q9Y618,O60907	Q9Y618,O60907
corum_1248	Apoptosome	hsa-miR-337-136	1047	0.00487995	0.0243997	P99999,O14727	P99999,O14727
corum_1248	Apoptosome	hsa-miR-665-136	1047	0.00487995	0.0243997	P99999,O14727	P99999,O14727
corum_1248	Apoptosome	hsa-miR-200c-141	1862	0.0135852	0.0271704	P99999,O14727	O14727,P99999
corum_1248	Apoptosome	hsa-miR-200b-429	1862	0.0135852	0.0271704	P99999,O14727	O14727,P99999
corum_1248	Apoptosome	hsa-miR-493-136	1137	0.00574592	0.0243997	P99999,O14727	P99999,O14727
corum_1287	HNRPF-HNRPH1 complex	hsa-miR-513c-513b	923	0.00333788	0.0300409	P31943,P52597	P52597,P31943
corum_1294		hsa-miR-1914-647	272	0.000908123	0.000908123	Q9HAU5,Q9BZI7,Q9Y5S9	Q9BZI7,Q9Y5S9
corum_1387	TTP-AGO2 complex	hsa-miR-182-183	1957	0.0153372	0.0460115	Q9UKV8,P26651	P26651,Q9UKV8
corum_1438		hsa-miR-337-136	1047	0.0139594	0.0463827	Q7Z3S7,Q13936,P54284	P54284,Q13936
corum_1438		hsa-miR-665-136	1047	0.0139594	0.0463827	Q7Z3S7,Q13936,P54284	P54284,Q13936
corum_1438		hsa-miR-493-432	952	0.0115957	0.0463827	Q7Z3S7,Q13936,P54284	P54284,Q13936
corum_1438		hsa-miR-493-136	1137	0.0163682	0.0463827	Q7Z3S7,Q13936,P54284	P54284,Q13936
corum_1457	AFF1-MLLT1-CBX8 complex	hsa-miR-526a-520h	1167	0.000391715	0.0179481	Q9HC52,Q03111,P51825	Q9HC52,P51825,Q03111
corum_1457	AFF1-MLLT1-CBX8 complex	hsa-miR-521-518d	1190	0.000402595	0.0179481	Q9HC52,Q03111,P51825	Q03111,Q9HC52,P51825
corum_1457	AFF1-MLLT1-CBX8 complex	hsa-miR-517b-518d	1177	0.000390176	0.0179481	Q9HC52,Q03111,P51825	Q03111,Q9HC52,P51825
corum_1457	AFF1-MLLT1-CBX8 complex	hsa-miR-516b-520h	1167	0.000391715	0.0179481	Q9HC52,Q03111,P51825	Q9HC52,P51825,Q03111
corum_1457	AFF1-MLLT1-CBX8 complex	hsa-miR-520d-518d	1177	0.000390176	0.0179481	Q9HC52,Q03111,P51825	Q03111,Q9HC52,P51825
corum_1482		hsa-miR-182-183	1957	0.0422165	0.0422165	Q92769,O75182,P48382	Q92769,O75182
corum_1495		hsa-miR-192-194	525	0.00964681	0.0192936	O95983,Q14839,O94776,Q13547,Q09028	Q14839,Q09028
corum_1495		hsa-miR-215-194	525	0.00964681	0.0192936	O95983,Q14839,O94776,Q13547,Q09028	Q14839,Q09028
corum_1529		hsa-miR-224-452	653	0.00125123	0.00125123	P25787,Q9UHD9,P60900,P25786,Q9UMX0,Q05086	Q9UMX0,Q9UHD9,Q05086
corum_1542		hsa-miR-133a-1	1508	0.00950104	0.0190021	P67775,P30154	P67775,P30154
corum_1542		hsa-miR-206-133b	1508	0.00950104	0.0190021	P67775,P30154	P30154,P67775
corum_1633	CyclinD1-CDK4-CDK6 complex	hsa-miR-425-191	227	0.000602594	0.0253089	P11802,Q00534,P24385	P24385,Q00534
corum_1638		hsa-miR-545-374a	1439	0.00779119	0.00779119	P11802,P24385	P11802,P24385
corum_1673		hsa-miR-513c-513b	923	0.0185213	0.0370427	P06493,Q04726,Q04724,P14635	Q04724,Q04726
corum_1682		hsa-miR-182-183	1957	0.0422165	0.0422165	Q96D71,Q8NFH8,P11233	Q8NFH8,P11233
corum_1682		hsa-miR-24-23a	2837	0.00609652	0.0182895	Q96D71,Q8NFH8,P11233	P11233,Q8NFH8,Q96D71
corum_1682		hsa-miR-23b-24	2837	0.00609652	0.0182895	Q96D71,Q8NFH8,P11233	Q8NFH8,Q96D71,P11233
corum_1693		hsa-miR-363-106a	3332	0.00970066	0.0339228	Q9H4A3,Q9UEW8,P55011	Q9UEW8,P55011,Q9H4A3
corum_1693		hsa-miR-25-106b	2307	0.00323962	0.0321449	Q9H4A3,Q9UEW8,P55011	Q9UEW8,P55011,Q9H4A3
corum_1693		hsa-miR-17-92a	3332	0.00970066	0.0339228	Q9H4A3,Q9UEW8,P55011	Q9H4A3,Q9UEW8,P55011
corum_1693		hsa-miR-24-23a	2837	0.00609652	0.0339228	Q9H4A3,Q9UEW8,P55011	Q9UEW8,Q9H4A3,P55011
corum_1693		hsa-miR-23b-24	2837	0.00609652	0.0339228	Q9H4A3,Q9UEW8,P55011	P55011,Q9H4A3,Q9UEW8
corum_1693		hsa-miR-367-302b	1847	0.0365911	0.0365911	Q9H4A3,Q9UEW8,P55011	Q9UEW8,P55011
corum_1693		hsa-miR-513a-508	2321	0.00321449	0.0321449	Q9H4A3,Q9UEW8,P55011	Q9H4A3,P55011,Q9UEW8
corum_1693		hsa-miR-506-508	2321	0.00321449	0.0321449	Q9H4A3,Q9UEW8,P55011	Q9H4A3,P55011,Q9UEW8
corum_1693		hsa-miR-513a-507	2321	0.00321449	0.0321449	Q9H4A3,Q9UEW8,P55011	Q9H4A3,P55011,Q9UEW8
corum_1693		hsa-miR-658-659	702	0.0056538	0.0339228	Q9H4A3,Q9UEW8,P55011	P55011,Q9H4A3
corum_1694		hsa-miR-658-659	702	8.52772e-05	0.00315526	Q9H4A3,O95747,P55011	P55011,O95747,Q9H4A3
corum_1711		hsa-miR-192-194	525	0.0030208	0.00604161	Q13569,Q6FGD4,P61956	Q13569,P61956
corum_1711		hsa-miR-215-194	525	0.0030208	0.00604161	Q13569,Q6FGD4,P61956	Q13569,P61956
corum_1869		hsa-miR-143-145	1122	0.000366111	0.0201361	O75420,Q13322,P08069	P08069,Q13322,O75420
corum_1869		hsa-miR-16-15a	1437	0.00076808	0.0414763	O75420,Q13322,P08069	Q13322,P08069,O75420
corum_1869		hsa-miR-15b-16	1437	0.00076808	0.0414763	O75420,Q13322,P08069	Q13322,P08069,O75420
corum_1869		hsa-miR-195-497	1437	0.00076808	0.0414763	O75420,Q13322,P08069	Q13322,P08069,O75420
corum_1869		hsa-miR-450b-424	1459	0.000817354	0.0416851	O75420,Q13322,P08069	P08069,Q13322,O75420
corum_1911		hsa-miR-214-199a	615	0.00856855	0.00856855	Q8TCU5,Q13224,Q05586,P62714	P62714,Q05586
corum_1918		hsa-miR-513c-513b	923	0.00333788	0.0100136	Q96A65,Q92796	Q96A65,Q92796
corum_1922		hsa-miR-421-374c	1020	0.0116642	0.012858	Q9UQM7,Q96NW7,O43707	Q9UQM7,O43707
corum_1922		hsa-miR-513a-508	2321	0.00321449	0.012858	Q9UQM7,Q96NW7,O43707	Q96NW7,O43707,Q9UQM7
corum_1922		hsa-miR-506-508	2321	0.00321449	0.012858	Q9UQM7,Q96NW7,O43707	Q96NW7,O43707,Q9UQM7
corum_1922		hsa-miR-513a-507	2321	0.00321449	0.012858	Q9UQM7,Q96NW7,O43707	Q96NW7,O43707,Q9UQM7
corum_1955		hsa-miR-3671-101	893	0.00330472	0.0297425	P10828,P28702	P28702,P10828
corum_2071		hsa-miR-545-374a	1439	0.0220002	0.0220002	Q9NYJ8,O43318,O15455	O43318,Q9NYJ8
corum_2082		hsa-miR-296-298	466	0.000852569	0.000852569	P21579,P19838	P19838,P21579
corum_2084		hsa-miR-1179-7	685	0.018736	0.018736	Q04206,Q00653,Q04864,Q01201,P19838	P19838,Q01201
corum_2086		hsa-miR-1179-7	685	0.0115879	0.0115879	Q04206,Q00653,Q01201,P19838	P19838,Q01201
corum_2189	Ubiquitin E3 ligase (SMAD3, BTRC, CUL1, SKP1A, RBX1)	hsa-miR-34b-34c	338	0.00443925	0.0221962	Q08AL6,P34991,Q8N6Z8,Q9Y297,P84022	P84022,Q9Y297
corum_2242	TGM2-HD-CALM1 complex	hsa-miR-3677-940	477	0.00257382	0.0128691	P62158,P21980,P42858	P42858,P62158
corum_2294		hsa-miR-658-659	702	0.00194145	0.0135902	Q9Y6W5,Q8IZP0	Q8IZP0,Q9Y6W5
corum_2306		hsa-miR-34b-34c	338	0.00137048	0.0109638	Q9Y2T2,P11279,O14617	P11279,O14617
corum_2312		hsa-miR-29a-29b	1227	0.001917	0.00383399	Q01955,P14543,P98160,P23142	Q01955,P14543,P98160
corum_2312		hsa-miR-29c-29b	1227	0.001917	0.00383399	Q01955,P14543,P98160,P23142	Q01955,P14543,P98160
corum_2320	ITGA6-ITGB4-CD151 complex	hsa-miR-367-302b	1847	0.0365911	0.0365911	P23229,P48509,P16144	P23229,P16144
corum_2321	ITGA6-ITGB4-FYN complex	hsa-miR-367-302b	1847	0.0365911	0.0365911	P23229,P06241,P16144	P23229,P16144
corum_2322	ITGA6-ITGB4-LAMA5 complex	hsa-miR-367-302b	1847	0.0365911	0.0365911	P23229,O15230,P16144	P23229,P16144
corum_2323	ITGA6-ITGB4 complex	hsa-miR-367-302b	1847	0.0132079	0.0132079	P23229,P16144	P23229,P16144
corum_2351	ITGB6-FYN-FN1 complex	hsa-miR-182-183	1957	0.0422165	0.0422165	P18564,P02751,P06241	P02751,P06241
corum_2355	ITGAV-ITGB3-CD47-FCER2 complex	hsa-miR-221-222	451	0.00479347	0.0191739	Q08722,P06734,P05106,P06756	P05106,Q08722
corum_2356	ITGB3-ITGAV-CD47 complex	hsa-miR-221-222	451	0.00244333	0.00977333	Q08722,P05106,P06756	P05106,Q08722
corum_2356	ITGB3-ITGAV-CD47 complex	hsa-miR-513c-513b	923	0.00962884	0.0288865	Q08722,P05106,P06756	P06756,P05106
corum_2358	ITGAV-ITGB3-SPP1 complex	hsa-miR-513c-513b	923	0.00962884	0.0288865	P05106,P10451,P06756	P06756,P05106
corum_2359	ITGAV-ITGB3-ADAM15 complex	hsa-miR-513c-513b	923	0.00962884	0.0288865	P05106,Q13444,P06756	P06756,P05106
corum_2362	ITAGV-ITGB3-F11R complex	hsa-miR-513c-513b	923	0.00962884	0.0288865	P05106,Q9Y624,P06756	P06756,P05106
corum_2364	ITGAV-ITGB3-ADAM23 complex	hsa-miR-363-106a	3332	0.00970066	0.0481442	P05106,O75077,P06756	P06756,O75077,P05106
corum_2364	ITGAV-ITGB3-ADAM23 complex	hsa-miR-17-92a	3332	0.00970066	0.0481442	P05106,O75077,P06756	P05106,P06756,O75077
corum_2364	ITGAV-ITGB3-ADAM23 complex	hsa-miR-513c-513b	923	0.00962884	0.0481442	P05106,O75077,P06756	P06756,P05106
corum_2369	ITGAV-ITGB3-EGFR complex	hsa-miR-513c-513b	923	0.00962884	0.0288865	P05106,O00688,P06756	P06756,P05106
corum_2373	ITGAV-ITGB3-SPP1 complex	hsa-miR-513c-513b	923	0.00962884	0.0288865	P05106,P10451,P06756	P06756,P05106
corum_2374	ITGAV-ITGB3-LAMA4 complex	hsa-miR-513c-513b	923	0.00962884	0.0288865	P05106,Q16363,P06756	P06756,P05106
corum_2377	ITGA2b-ITGB3-CD47-SRC complex	hsa-miR-214-199a	615	0.00856855	0.0428427	Q08722,P12931,P08514,P05106	Q08722,P08514
corum_2377	ITGA2b-ITGB3-CD47-SRC complex	hsa-miR-221-222	451	0.00479347	0.0335543	Q08722,P12931,P08514,P05106	P05106,Q08722
corum_2377	ITGA2b-ITGB3-CD47-SRC complex	hsa-miR-3677-940	477	0.00504684	0.0335543	Q08722,P12931,P08514,P05106	P12931,Q08722
corum_2395	ITGA7-ITGB1-CD151 complex	hsa-miR-513a-508	2321	0.00321449	0.00964348	Q13683,P05556,P48509	P05556,Q13683,P48509
corum_2395	ITGA7-ITGB1-CD151 complex	hsa-miR-506-508	2321	0.00321449	0.00964348	Q13683,P05556,P48509	P05556,Q13683,P48509
corum_2395	ITGA7-ITGB1-CD151 complex	hsa-miR-513a-507	2321	0.00321449	0.00964348	Q13683,P05556,P48509	P05556,Q13683,P48509
corum_2400	ITGA3-ITGB1-CD151 complex	hsa-miR-513a-508	2321	0.00321449	0.00964348	P26006,P05556,P48509	P05556,P48509,P26006
corum_2400	ITGA3-ITGB1-CD151 complex	hsa-miR-506-508	2321	0.00321449	0.00964348	P26006,P05556,P48509	P05556,P48509,P26006
corum_2400	ITGA3-ITGB1-CD151 complex	hsa-miR-513a-507	2321	0.00321449	0.00964348	P26006,P05556,P48509	P05556,P48509,P26006
corum_2401	ITGA3-ITGB1-THBS1 complex	hsa-miR-221-222	451	0.00244333	0.0415366	P07996,P26006,P05556	P07996,P26006
corum_2413	ITGA6-ITGB1 complex	hsa-miR-29a-29b	1227	0.00638804	0.0127761	P05556,P23229	P05556,P23229
corum_2413	ITGA6-ITGB1 complex	hsa-miR-29c-29b	1227	0.00638804	0.0127761	P05556,P23229	P05556,P23229
corum_2414		hsa-miR-513c-513b	923	0.00962884	0.0385154	Q02156,P05556,P18084	P05556,Q02156
corum_2429	ITGA2-ITGB1-CD47 complex	hsa-miR-34b-34c	338	0.00137048	0.0178162	Q08722,P05556,P17301	P17301,Q08722
corum_2431	ITGA2-ITGB1-COL6A3 complex	hsa-miR-29a-29b	1227	0.0181447	0.0362893	P05556,P17301,P12111	P12111,P05556
corum_2431	ITGA2-ITGB1-COL6A3 complex	hsa-miR-29c-29b	1227	0.0181447	0.0362893	P05556,P17301,P12111	P12111,P05556
corum_2434	ITGA1-ITGB1-COL6A3 complex	hsa-miR-29a-29b	1227	0.0181447	0.0362893	P05556,P56199,P12111	P12111,P05556
corum_2434	ITGA1-ITGB1-COL6A3 complex	hsa-miR-29c-29b	1227	0.0181447	0.0362893	P05556,P56199,P12111	P12111,P05556
corum_2436	ITGAV-ITGB1 complex	hsa-miR-513c-513b	923	0.00333788	0.00333788	P05556,P06756	P05556,P06756
corum_2437	ITGA6-ITGB1-CYR61 complex	hsa-miR-143-145	1122	0.01464	0.04392	P05556,P23229,O00622	P23229,O00622
corum_2437	ITGA6-ITGB1-CYR61 complex	hsa-miR-29a-29b	1227	0.0181447	0.04392	P05556,P23229,O00622	P05556,P23229
corum_2437	ITGA6-ITGB1-CYR61 complex	hsa-miR-29c-29b	1227	0.0181447	0.04392	P05556,P23229,O00622	P05556,P23229
corum_2446	ITGA9-ITGB1-FIGF complex	hsa-miR-513c-513b	923	0.00962884	0.00962884	Q13797,P05556,O43915	P05556,O43915
corum_2458		hsa-miR-3677-940	477	0.00257382	0.0334596	P22681,O60592,Q14289	P22681,Q14289
corum_2459		hsa-miR-3677-940	477	0.00257382	0.0308858	P22681,Q92882,P12931	P12931,P22681
corum_2483		hsa-miR-143-145	1122	0.00512408	0.00512408	Q92608,Q92556	Q92608,Q92556
corum_2484		hsa-miR-182-183	1957	0.0422165	0.0422165	Q96HJ0,Q14185,Q92556	Q92556,Q14185
corum_2485		hsa-miR-182-183	1957	0.0153372	0.0153372	Q14185,Q92556	Q92556,Q14185
corum_2508		hsa-miR-545-374a	1439	0.0220002	0.0233285	P22681,P16333,P00519	P22681,P16333
corum_2508		hsa-miR-421-374c	1020	0.0116642	0.0233285	P22681,P16333,P00519	P22681,P16333
corum_2516		hsa-miR-182-183	1957	0.0422165	0.0422165	P61158,P61160,Q14247	P61160,Q14247
corum_2535	SLP-76-Cbl-Grb2-Shc complex, Fc receptor gamma-R1 stimulated	hsa-miR-337-136	1047	0.0012899	0.0361171	P62993,P22681,Q13094,P29353	P29353,P62993,P22681
corum_2535	SLP-76-Cbl-Grb2-Shc complex, Fc receptor gamma-R1 stimulated	hsa-miR-665-136	1047	0.0012899	0.0361171	P62993,P22681,Q13094,P29353	P29353,P62993,P22681
corum_2535	SLP-76-Cbl-Grb2-Shc complex, Fc receptor gamma-R1 stimulated	hsa-miR-493-136	1137	0.00164057	0.0426548	P62993,P22681,Q13094,P29353	P29353,P62993,P22681
corum_2537	PKC-alpha-PLD1-PLC-gamma-2 signaling complex, lacritin stimulated	hsa-miR-182-183	1957	0.0422165	0.0422165	P17252,Q13393,P16885	Q13393,P17252
corum_2564	p21(ras)GAP-Fyn-Lyn-Yes complex, thrombin stimulated	hsa-miR-30b-30d	1595	0.00397838	0.0477406	P07947,P07948,P20936,P06241	P20936,P07948,P07947
corum_2564	p21(ras)GAP-Fyn-Lyn-Yes complex, thrombin stimulated	hsa-miR-30e-30c	1595	0.00397838	0.0477406	P07947,P07948,P20936,P06241	P20936,P07948,P07947
corum_2577	Sam68-p85 P13K-IRS-1-IR signaling complex	hsa-miR-512-1283	2765	0.000951714	0.0409237	P35568,P06213,Q07666,P27986	Q07666,P35568,P27986,P06213
corum_2577	Sam68-p85 P13K-IRS-1-IR signaling complex	hsa-miR-1323-1283	2765	0.000951714	0.0409237	P35568,P06213,Q07666,P27986	Q07666,P35568,P27986,P06213
corum_2601	P-TEFb-BRD4-TRAP220 complex	hsa-miR-133a-1	1508	0.00342961	0.0445849	P50750,O60885,O60563,Q15648	O60885,Q15648,P50750
corum_2601	P-TEFb-BRD4-TRAP220 complex	hsa-miR-105-767	429	0.00430555	0.047361	P50750,O60885,O60563,Q15648	P50750,Q15648
corum_2601	P-TEFb-BRD4-TRAP220 complex	hsa-miR-206-133b	1508	0.00342961	0.0445849	P50750,O60885,O60563,Q15648	Q15648,P50750,O60885
corum_2632		hsa-miR-24-23a	2837	0.00609652	0.0365791	P19793,Q92793,P10276	P10276,P19793,Q92793
corum_2632		hsa-miR-23b-24	2837	0.00609652	0.0365791	P19793,Q92793,P10276	Q92793,P10276,P19793
corum_2634		hsa-miR-132-212	455	0.000702984	0.0112477	Q09472,P18146	Q09472,P18146
corum_2636		hsa-miR-518d-519a	2078	0.0470806	0.0470806	Q09472,Q8WUI4,Q9NWT6	Q09472,Q9NWT6
corum_2637		hsa-miR-132-212	455	0.00207187	0.0372937	Q09472,Q53XP6,P23769	Q09472,P23769
corum_2643		hsa-miR-1912-1264	393	0.00170342	0.0391786	Q09472,Q96RK1,Q92793	Q09472,Q92793
corum_2644		hsa-miR-1912-1264	393	0.00170342	0.0425855	Q9UH73,Q09472,Q92793	Q09472,Q92793
corum_2645		hsa-miR-1912-1264	393	0.00170342	0.0357718	Q09472,P15336,Q92793	Q09472,Q92793
corum_2646		hsa-miR-1912-1264	393	0.00170342	0.0391786	Q09472,P37231,Q92793	Q09472,Q92793
corum_2647		hsa-miR-1912-1264	393	0.00170342	0.0357718	Q09472,Q53Y61,Q92793	Q09472,Q92793
corum_2695	ETS2-FOS-JUN complex	hsa-miR-221-222	451	0.00244333	0.0464233	P01100,P15036,P05412	P15036,P01100
corum_2706	SMAD3-SMAD4-SP1 complex	hsa-miR-143-145	1122	0.01464	0.02928	P08047,Q13485,P84022	P84022,Q13485
corum_2706	SMAD3-SMAD4-SP1 complex	hsa-miR-545-374a	1439	0.0220002	0.02928	P08047,Q13485,P84022	Q13485,P84022
corum_2736	TAJ-NgR1-LINGO-1 signaling complex	hsa-miR-3677-940	477	0.00257382	0.0205905	Q9BZR6,Q9NS68,Q96FE5	Q9NS68,Q96FE5
corum_2760	SMAD3-SMAD4-FOXO3 complex	hsa-miR-599-875	215	0.000539694	0.0361595	O43524,Q13485,P84022	O43524,Q13485
corum_2761	SMAD3-SMAD4-FOXO1 complex	hsa-miR-143-145	1122	0.000366111	0.0117155	Q13485,Q12778,P84022	P84022,Q13485,Q12778
corum_2761	SMAD3-SMAD4-FOXO1 complex	hsa-miR-545-374a	1439	0.000686689	0.0206007	Q13485,Q12778,P84022	Q13485,P84022,Q12778
corum_2761	SMAD3-SMAD4-FOXO1 complex	hsa-miR-599-875	215	0.000539694	0.0167305	Q13485,Q12778,P84022	Q12778,Q13485
corum_2762	SMAD3-SMAD4-FOXO4 complex	hsa-miR-599-875	215	0.000539694	0.0107939	P98177,Q13485,P84022	P98177,Q13485
corum_2788	BRCA1 B complex	hsa-miR-518d-522	1269	0.0183568	0.0367136	Q99728,O14867,P38398	O14867,P38398
corum_2788	BRCA1 B complex	hsa-miR-518d-519a	2078	0.0470806	0.0470806	Q99728,O14867,P38398	O14867,P38398
corum_2789	ETS2-ERG complex	hsa-miR-143-145	1122	0.00512408	0.00512408	P11308,P15036	P11308,P15036
corum_2790	ETS2-ETS1 complex	hsa-miR-221-222	451	0.000830317	0.0166063	P14921,P15036	P14921,P15036
corum_2798	MMP-2-claudin-1 complex	hsa-miR-29a-29b	1227	0.00638804	0.0127761	O95832,P08253	O95832,P08253
corum_2798	MMP-2-claudin-1 complex	hsa-miR-29c-29b	1227	0.00638804	0.0127761	O95832,P08253	O95832,P08253
corum_2813	BRCA1-SMAD3 complex	hsa-miR-545-374a	1439	0.00779119	0.00779119	P84022,P38398	P38398,P84022
corum_2816	ITGAV-ITGB3 complex	hsa-miR-513c-513b	923	0.00333788	0.0100136	P05106,P06756	P06756,P05106
corum_2822	BRCA1-BARD1-UbcH5c complex	hsa-miR-1179-7	685	0.00597312	0.00597312	Q99728,P61077,P38398	P61077,P38398
corum_2826	ITGB3-ITGAV-VTN complex	hsa-miR-513c-513b	923	0.00962884	0.0288865	P04004,P05106,P06756	P06756,P05106
corum_2830	TIF1gamma-SMAD2-SMAD3 complex	hsa-miR-34b-34c	338	0.00137048	0.0301505	Q9UPN9,Q15796,P84022	Q9UPN9,P84022
corum_2846	ITGAV-ITGB3-THBS1 complex	hsa-miR-221-222	451	0.00244333	0.0244333	P07996,P05106,P06756	P07996,P05106
corum_2849	ITGAV-ITGB3-NOV complex	hsa-miR-513c-513b	923	0.00962884	0.0288865	P48745,P05106,P06756	P06756,P05106
corum_2872	ITGA2b-ITGB3-CD9-GP1b-CD47 complex	hsa-miR-214-199a	615	0.0203404	0.0230651	P13224,P07359,Q08722,P21926,P08514,P05106	Q08722,P08514
corum_2872	ITGA2b-ITGB3-CD9-GP1b-CD47 complex	hsa-miR-221-222	451	0.0115325	0.0230651	P13224,P07359,Q08722,P21926,P08514,P05106	P05106,Q08722
corum_2885	ITGAV-ITGB1-SPP1 complex	hsa-miR-513c-513b	923	0.00962884	0.00962884	P05556,P10451,P06756	P05556,P06756
corum_2895	SHC-GRB2 complex	hsa-miR-337-136	1047	0.00487995	0.0439195	P62993,P29353	P29353,P62993
corum_2895	SHC-GRB2 complex	hsa-miR-665-136	1047	0.00487995	0.0439195	P62993,P29353	P29353,P62993
corum_2895	SHC-GRB2 complex	hsa-miR-493-432	952	0.00403578	0.0403578	P62993,P29353	P29353,P62993
corum_2895	SHC-GRB2 complex	hsa-miR-493-136	1137	0.00574592	0.0439195	P62993,P29353	P29353,P62993
corum_2896	ITGA2b-ITGB3-CD47-FAK complex	hsa-miR-214-199a	615	0.00856855	0.0257056	Q08722,P08514,P05106,Q05397	Q08722,P08514
corum_2896	ITGA2b-ITGB3-CD47-FAK complex	hsa-miR-221-222	451	0.00479347	0.0191739	Q08722,P08514,P05106,Q05397	P05106,Q08722
corum_2947	YY1-Notch1 complex	hsa-miR-449a-449c	712	0.00194145	0.0135902	P46531,P25490	P46531,P25490
corum_2992	SMAD7-SMURF2 complex	hsa-miR-16-15a	1437	0.00839494	0.0335798	Q9HAU4,O15105	O15105,Q9HAU4
corum_2992	SMAD7-SMURF2 complex	hsa-miR-15b-16	1437	0.00839494	0.0335798	Q9HAU4,O15105	O15105,Q9HAU4
corum_2992	SMAD7-SMURF2 complex	hsa-miR-195-497	1437	0.00839494	0.0335798	Q9HAU4,O15105	O15105,Q9HAU4
corum_2992	SMAD7-SMURF2 complex	hsa-miR-450b-424	1459	0.00875005	0.0335798	Q9HAU4,O15105	O15105,Q9HAU4
corum_3025	TGF-beta receptor II-TGF-beta3 complex	hsa-miR-493-665	395	0.000739028	0.0118245	P10600,P37173	P37173,P10600
corum_3028	TGF-beta receptor II-TGF-beta receptor I-TGF-beta3 complex	hsa-miR-337-136	1047	0.000340244	0.0129293	P36897,P10600,P37173	P36897,P37173,P10600
corum_3028	TGF-beta receptor II-TGF-beta receptor I-TGF-beta3 complex	hsa-miR-665-136	1047	0.000340244	0.0129293	P36897,P10600,P37173	P36897,P37173,P10600
corum_3028	TGF-beta receptor II-TGF-beta receptor I-TGF-beta3 complex	hsa-miR-493-432	952	0.000255841	0.00997779	P36897,P10600,P37173	P36897,P37173,P10600
corum_3028	TGF-beta receptor II-TGF-beta receptor I-TGF-beta3 complex	hsa-miR-493-665	395	1.99871e-05	0.000799486	P36897,P10600,P37173	P36897,P37173,P10600
corum_3028	TGF-beta receptor II-TGF-beta receptor I-TGF-beta3 complex	hsa-miR-493-136	1137	0.000434788	0.0156524	P36897,P10600,P37173	P36897,P37173,P10600
corum_3032	RNA-induced silencing complex, RISC	hsa-let-7a-100	1270	0.00196468	0.0196468	Q15633,Q9UPY3,Q9UKV8,Q9NTK6	Q15633,Q9UPY3,Q9UKV8
corum_3032	RNA-induced silencing complex, RISC	hsa-miR-99a-7c	1270	0.00196468	0.0196468	Q15633,Q9UPY3,Q9UKV8,Q9NTK6	Q9UKV8,Q15633,Q9UPY3
corum_3032	RNA-induced silencing complex, RISC	hsa-miR-99b-125a	1270	0.00196468	0.0196468	Q15633,Q9UPY3,Q9UKV8,Q9NTK6	Q9UKV8,Q15633,Q9UPY3
corum_3054	MAD1-mSin3A-HDAC2 complex	hsa-miR-1912-1264	393	0.00170342	0.00316828	Q92769,Q96ST3,Q05195	Q92769,Q05195
corum_3054	MAD1-mSin3A-HDAC2 complex	hsa-miR-510-514	373	0.00158414	0.00316828	Q92769,Q96ST3,Q05195	Q05195,Q92769
corum_3058	ITGA11-ITGB1 complex	hsa-miR-29a-29b	1227	0.00638804	0.0127761	P05556,Q9UKX5	P05556,Q9UKX5
corum_3058	ITGA11-ITGB1 complex	hsa-miR-29c-29b	1227	0.00638804	0.0127761	P05556,Q9UKX5	P05556,Q9UKX5
corum_3059	ITGA11-ITGB1-COL1A1 complex	hsa-miR-29a-29b	1227	0.00050972	0.00101944	P05556,P02452,Q9UKX5	P02452,P05556,Q9UKX5
corum_3059	ITGA11-ITGB1-COL1A1 complex	hsa-miR-29c-29b	1227	0.00050972	0.00101944	P05556,P02452,Q9UKX5	P02452,P05556,Q9UKX5
corum_3084	CCND1-CDK4 complex	hsa-miR-545-374a	1439	0.00779119	0.00779119	P11802,P24385	P11802,P24385
corum_3087	CCND1-CDK6 complex	hsa-miR-425-191	227	0.00020277	0.00831358	Q00534,P24385	P24385,Q00534
corum_3089	CCND3-CDK6 complex	hsa-miR-16-15a	1437	0.00839494	0.0335798	Q00534,P30281	P30281,Q00534
corum_3089	CCND3-CDK6 complex	hsa-miR-15b-16	1437	0.00839494	0.0335798	Q00534,P30281	P30281,Q00534
corum_3089	CCND3-CDK6 complex	hsa-miR-195-497	1437	0.00839494	0.0335798	Q00534,P30281	P30281,Q00534
corum_3089	CCND3-CDK6 complex	hsa-miR-450b-424	1459	0.00875005	0.0335798	Q00534,P30281	P30281,Q00534
corum_3103	ITGAV-ITGB3-SLC3A2 complex	hsa-miR-513c-513b	923	0.00962884	0.0288865	P08195,P05106,P06756	P06756,P05106
corum_3739	SKI-SMAD2-SMAD4 pentameric complex	hsa-miR-526a-520h	1167	0.000391715	0.0253615	P12755,Q15796,Q13485	Q13485,Q15796,P12755
corum_3739	SKI-SMAD2-SMAD4 pentameric complex	hsa-miR-521-518d	1190	0.000402595	0.0253615	P12755,Q15796,Q13485	P12755,Q13485,Q15796
corum_3739	SKI-SMAD2-SMAD4 pentameric complex	hsa-miR-517b-518d	1177	0.000390176	0.0253615	P12755,Q15796,Q13485	P12755,Q13485,Q15796
corum_3739	SKI-SMAD2-SMAD4 pentameric complex	hsa-miR-516b-520h	1167	0.000391715	0.0253615	P12755,Q15796,Q13485	Q13485,Q15796,P12755
corum_3739	SKI-SMAD2-SMAD4 pentameric complex	hsa-miR-520d-518d	1177	0.000390176	0.0253615	P12755,Q15796,Q13485	P12755,Q13485,Q15796
corum_3749	CREBBP-SMAD2 hexameric complex	hsa-miR-1912-1264	393	0.000576992	0.0138478	Q15796,Q92793	Q15796,Q92793
corum_3753	CREBBP-SMAD2-SMAD4 pentameric complex	hsa-miR-1912-1264	393	1.37788e-05	0.000950734	Q15796,Q13485,Q92793	Q15796,Q13485,Q92793
corum_4478	CBF-DNA complex	hsa-miR-367-302b	1847	0.00151624	0.0454871	P23511,P25208,Q13952	Q13952,P25208,P23511
corum_4998	p97/VCP-VIMP-DERL2 complex	hsa-miR-518d-519a	2078	0.0470806	0.0470806	Q9GZP9,P55072,Q9BQE4	Q9GZP9,P55072
