# Supplementary material for: MicroRNAs coordinately regulate protein complexes
Source: BMC Syst Biol. 2011 Aug 25;5:136. doi: 10.1186/1752-0509-5-136 (PMC3170341; doi:10.1186/1752-0509-5-136)
Supplement: Additional file 3 — Supplementary Table S3, over- and underrepresentation of Gene Ontology terms in complex members that are targeted by miRNAs [file 1752-0509-5-136-S3.XLSX]

## Sheet: Tabelle1
Supplementary Table 3: Over- and Underrepresentation of Gene Ontology terms in complex members that are targeted by miRNAs
Overrepresented
GOBPID	Pvalue	OddsRatio	ExpCount	Count	Size	Term
GO:0007399	2.36647e-16	3.00671	74.819	134	258	nervous system development
GO:2000112	1.19984e-15	2.07815	222.322	308	759	regulation of cellular macromolecule biosynthetic process
GO:0065007	2.26078e-15	2.29931	316.336	393	1210	biological regulation
GO:0007167	1.22729e-14	2.82979	74.6479	130	253	enzyme linked receptor protein signaling pathway
GO:0010468	3.10261e-14	2.0456	203.392	282	701	regulation of gene expression
GO:0010558	7.63136e-14	2.73225	75.238	129	255	negative regulation of macromolecule biosynthetic process
GO:0051172	2.87037e-13	2.70022	73.1726	125	248	negative regulation of nitrogen compound metabolic process
GO:0031327	3.04796e-13	2.66156	75.5331	128	256	negative regulation of cellular biosynthetic process
GO:0051254	5.89847e-13	2.9275	59.3053	106	201	positive regulation of RNA metabolic process
GO:0048699	3.91529e-12	2.72283	63.6347	110	217	generation of neurons
GO:0009891	4.70582e-12	2.21315	110.939	169	376	positive regulation of biosynthetic process
GO:0045941	4.84967e-12	2.31602	96.1866	151	326	positive regulation of transcription
GO:0030030	1.45242e-10	2.67182	55.7646	96	189	cell projection organization
GO:0043412	1.60518e-10	1.84586	186.472	251	632	macromolecule modification
GO:0000902	3.52942e-10	2.66604	53.4042	92	181	cell morphogenesis
GO:0045944	7.38021e-10	3.7328	27.029	55	93	positive regulation of transcription from RNA polymerase II promoter
GO:0072358	1.00326e-09	2.84674	43.6675	78	148	cardiovascular system development
GO:0001568	2.38196e-09	3.40101	29.8002	58	101	blood vessel development
GO:0048870	9.14403e-09	2.52518	49.8636	84	169	cell motility
GO:0032774	9.4263e-09	1.74495	179.096	236	607	RNA biosynthetic process
GO:0007165	2.18946e-08	1.94937	104.168	149	379	signal transduction
GO:0032990	7.4039e-08	2.47114	45.4379	76	154	cell part morphogenesis
GO:0032583	7.70713e-08	2.60211	40.1269	69	136	regulation of gene-specific transcription
GO:0050878	1.11452e-07	2.18954	60.7805	95	206	regulation of body fluid levels
GO:0048812	1.22553e-07	2.49427	42.7824	72	145	neuron projection morphogenesis
GO:0009792	1.98002e-07	2.74207	33.3408	59	113	embryo development ending in birth or egg hatching
GO:0048667	3.06763e-07	2.42162	42.7824	71	145	cell morphogenesis involved in neuron differentiation
GO:0048011	3.71687e-07	2.81327	30.0952	54	102	nerve growth factor receptor signaling pathway
GO:0042221	8.04051e-07	1.75043	114.788	156	402	response to chemical stimulus
GO:0009889	1.02877e-06	1.73631	118.021	159	439	regulation of biosynthetic process
GO:0009952	1.17881e-06	4.58858	12.6872	28	43	anterior/posterior pattern formation
GO:0009968	1.43732e-06	2.54464	33.3408	57	113	negative regulation of signal transduction
GO:0006112	1.467e-06	4.90861	11.507	26	39	energy reserve metabolic process
GO:0007275	1.84085e-06	1.65718	140.356	183	515	multicellular organismal development
GO:0030278	1.85658e-06	5.63166	9.73668	23	33	regulation of ossification
GO:0045937	1.95255e-06	3.21671	20.3585	39	69	positive regulation of phosphate metabolic process
GO:0007154	1.97463e-06	2.34806	37.9975	63	137	cell communication
GO:0071310	2.19501e-06	2.02054	59.8954	90	203	cellular response to organic substance
GO:0007265	2.46357e-06	3.45496	17.7031	35	60	Ras protein signal transduction
GO:0071495	2.82358e-06	2.59073	30.0952	52	102	cellular response to endogenous stimulus
GO:0009611	3.13249e-06	1.81684	84.6796	119	287	response to wounding
GO:0023051	3.31363e-06	2.01783	56.9919	86	200	regulation of signaling
GO:0071375	3.57348e-06	2.88021	23.6041	43	80	cellular response to peptide hormone stimulus
GO:0008016	3.99698e-06	9.73595	5.90102	16	20	regulation of heart contraction
GO:0033036	4.18954e-06	1.64849	128.052	168	434	macromolecule localization
GO:0007411	4.29411e-06	2.59063	28.915	50	98	axon guidance
GO:0050877	4.70574e-06	1.96492	60.7805	90	206	neurological system process
GO:0016568	5.07845e-06	2.02878	54.2894	82	184	chromatin modification
GO:0048666	5.3896e-06	5.43135	8.79696	21	31	neuron development
GO:0007596	5.61872e-06	2.66802	26.0675	46	90	blood coagulation
GO:0001525	6.01695e-06	3.22232	18.1911	35	62	angiogenesis
GO:0051649	6.69892e-06	1.61851	133.363	173	452	establishment of localization in cell
GO:0009653	7.91936e-06	2.3569	32.1635	54	119	anatomical structure morphogenesis
GO:0019219	9.43246e-06	1.63941	120.73	158	452	regulation of nucleobase, nucleoside, nucleotide and nucleic acid metabolic process
GO:0022607	1.24181e-05	1.63951	114.775	151	389	cellular component assembly
GO:0001701	1.24733e-05	2.83209	21.5387	39	73	in utero embryonic development
GO:0003015	1.27363e-05	6.89791	6.78617	17	23	heart process
GO:0051130	1.35615e-05	2.6069	25.2826	44	86	positive regulation of cellular component organization
GO:0001934	1.37058e-05	3.1001	17.9981	34	61	positive regulation of protein phosphorylation
GO:0010907	1.64019e-05	Inf	2.65546	9	9	positive regulation of glucose metabolic process
GO:0045913	1.64019e-05	Inf	2.65546	9	9	positive regulation of carbohydrate metabolic process
GO:0022603	1.66156e-05	2.77131	21.7201	39	74	regulation of anatomical structure morphogenesis
GO:0042330	2.11748e-05	2.0679	43.6675	67	148	taxis
GO:0007517	2.29685e-05	2.86036	19.7684	36	67	muscle organ development
GO:0000122	2.38616e-05	2.83669	19.7453	36	68	negative regulation of transcription from RNA polymerase II promoter
GO:0010817	2.45506e-05	3.17233	16.2278	31	55	regulation of hormone levels
GO:0007389	2.45699e-05	3.2432	15.5004	30	53	pattern specification process
GO:0050794	2.55101e-05	1.9906	49.0056	73	229	regulation of cellular process
GO:0051272	2.67648e-05	3.0049	17.7031	33	60	positive regulation of cellular component movement
GO:0006662	3.00937e-05	8.49674	5.31092	14	18	glycerol ether metabolic process
GO:0043255	3.87655e-05	24.1894	3.24556	10	11	regulation of carbohydrate biosynthetic process
GO:0016570	3.92395e-05	2.49725	24.5947	42	84	histone modification
GO:0048522	4.67592e-05	1.52866	145.615	182	531	positive regulation of cellular process
GO:0016481	5.04905e-05	2.92804	16.539	31	59	negative regulation of transcription
GO:0010553	5.23403e-05	3.66579	11.802	24	40	negative regulation of gene-specific transcription from RNA polymerase II promoter
GO:0010962	5.59957e-05	Inf	2.36041	8	8	regulation of glucan biosynthetic process
GO:0033692	5.59957e-05	Inf	2.36041	8	8	cellular polysaccharide biosynthetic process
GO:0046677	5.59957e-05	Inf	2.36041	8	8	response to antibiotic
GO:0070873	5.59957e-05	Inf	2.36041	8	8	regulation of glycogen metabolic process
GO:0006073	5.87391e-05	13.3143	3.83566	11	13	cellular glucan metabolic process
GO:0006638	5.87391e-05	13.3143	3.83566	11	13	neutral lipid metabolic process
GO:0006641	5.87391e-05	13.3143	3.83566	11	13	triglyceride metabolic process
GO:0008285	6.98419e-05	2.08169	36.8814	57	125	negative regulation of cell proliferation
GO:0010646	7.11731e-05	2.23198	29.666	48	104	regulation of cell communication
GO:0044242	7.28952e-05	9.69051	4.42577	12	15	cellular lipid catabolic process
GO:2000026	7.50467e-05	2.0654	36.8856	57	128	regulation of multicellular organismal development
GO:0007420	7.88689e-05	2.35781	25.9645	43	88	brain development
GO:0007498	8.20695e-05	6.0705	6.19607	15	21	mesoderm development
GO:0048583	8.41662e-05	1.50656	141.034	176	478	regulation of response to stimulus
GO:0000165	9.12407e-05	2.25366	28.3992	46	97	MAPKKK cascade
GO:0035295	9.44517e-05	2.528	21.5387	37	73	tube development
GO:0035637	0.000109529	1.94197	43.0774	64	146	multicellular organismal signaling
GO:0065008	0.00011284	1.6244	86.6513	115	315	regulation of biological quality
GO:0019318	0.0001161	4.20484	8.85153	19	30	hexose metabolic process
GO:0010035	0.000128465	2.39939	23.309	39	79	response to inorganic substance
GO:0017015	0.00013344	4.37851	8.26143	18	28	regulation of transforming growth factor beta receptor signaling pathway
GO:0060485	0.00013344	4.37851	8.26143	18	28	mesenchyme development
GO:0007173	0.000140325	3.00145	14.4575	27	49	epidermal growth factor receptor signaling pathway
GO:0071841	0.000147607	1.38095	277.643	319	941	cellular component organization or biogenesis at cellular level
GO:0018205	0.000149405	2.71324	17.408	31	59	peptidyl-lysine modification
GO:0006355	0.000169352	1.75517	56.8835	80	207	regulation of transcription, DNA-dependent
GO:0014031	0.000170397	4.85752	7.08122	16	24	mesenchymal cell development
GO:0045669	0.000170936	12.0882	3.54061	10	12	positive regulation of osteoblast differentiation
GO:0060537	0.000171135	3.02554	13.8674	26	47	muscle tissue development
GO:0032925	0.000190993	Inf	2.06536	7	7	regulation of activin receptor signaling pathway
GO:0005976	0.000201051	8.87143	4.13071	11	14	polysaccharide metabolic process
GO:0022406	0.000201051	8.87143	4.13071	11	14	membrane docking
GO:0016043	0.000210289	1.44263	178.427	213	646	cellular component organization
GO:0002009	0.000219299	4.04252	8.46342	18	29	morphogenesis of an epithelium
GO:0032386	0.000220963	2.86939	14.7526	27	50	regulation of intracellular transport
GO:0040017	0.00022548	2.72913	16.2278	29	55	positive regulation of locomotion
GO:0023014	0.000239901	1.66651	68.7469	93	233	signal transduction via phosphorylation event
GO:0051147	0.000255931	3.97832	8.55648	18	29	regulation of muscle cell differentiation
GO:0006468	0.000278712	1.67148	65.4477	89	228	protein phosphorylation
GO:0006897	0.000310536	2.27653	23.309	38	79	endocytosis
GO:0051098	0.000324957	1.97641	34.521	52	117	regulation of binding
GO:0007268	0.000333666	1.90653	38.6517	57	131	synaptic transmission
GO:0007423	0.000338626	2.62663	16.5229	29	56	sensory organ development
GO:0040007	0.000342742	1.83849	43.6675	63	148	growth
GO:0055001	0.000344989	4.31547	7.37628	16	25	muscle cell development
GO:0048468	0.000349348	2.50724	17.1085	30	63	cell development
GO:0006904	0.000372746	19.3014	2.65546	8	9	vesicle docking involved in exocytosis
GO:0006470	0.00039027	3.55411	9.44163	19	32	protein dephosphorylation
GO:0045787	0.00039027	3.55411	9.44163	19	32	positive regulation of cell cycle
GO:0006796	0.000404933	1.53183	95.2684	122	331	phosphate metabolic process
GO:0007160	0.000416676	2.63153	15.9328	28	54	cell-matrix adhesion
GO:0035556	0.000439408	1.45111	132.773	163	450	intracellular signal transduction
GO:0007229	0.000456008	3.1949	10.9169	21	37	integrin-mediated signaling pathway
GO:0051174	0.000474432	1.71745	53.3954	74	183	regulation of phosphorus metabolic process
GO:0023056	0.000485547	1.76894	47.5032	67	161	positive regulation of signaling
GO:0022407	0.000490063	10.8653	3.24556	9	11	regulation of cell-cell adhesion
GO:0031331	0.000492807	5.2474	5.60597	13	19	positive regulation of cellular catabolic process
GO:0031098	0.000499239	2.53144	16.8179	29	57	stress-activated protein kinase signaling cascade
GO:0030029	0.000512104	2.27642	21.4152	35	73	actin filament-based process
GO:0008286	0.000512756	2.63698	15.3427	27	52	insulin receptor signaling pathway
GO:0030518	0.00051311	2.77177	13.8674	25	47	steroid hormone receptor signaling pathway
GO:0007368	0.000531901	5.80806	5.01587	12	17	determination of left/right symmetry
GO:0051592	0.000531901	5.80806	5.01587	12	17	response to calcium ion
GO:0001702	0.000544927	8.05447	3.83566	10	13	gastrulation with mouth forming second
GO:0003001	0.000551477	2.3731	19.1783	32	65	generation of a signal involved in cell-cell signaling
GO:0043535	0.000553481	6.65	4.42577	11	15	regulation of blood vessel endothelial cell migration
GO:0048523	0.000559262	1.46067	122.466	151	434	negative regulation of cellular process
GO:0016044	0.000575055	1.84497	39.3161	57	134	cellular membrane organization
GO:0009888	0.000580549	1.96852	31.0152	47	109	tissue development
GO:0003012	0.000614954	2.53268	16.2278	28	55	muscle system process
GO:0007015	0.000630122	2.78543	13.2773	24	45	actin filament organization
GO:0045935	0.000640673	4.26826	6.22131	14	23	positive regulation of nucleobase, nucleoside, nucleotide and nucleic acid metabolic process
GO:0032879	0.000647105	1.73637	47.8355	67	167	regulation of localization
GO:0030035	0.000650855	Inf	1.77031	6	6	microspike assembly
GO:0051384	0.00065412	3.88183	7.67133	16	26	response to glucocorticoid stimulus
GO:0050900	0.000679193	2.36892	18.5882	31	63	leukocyte migration
GO:0010647	0.000715634	1.7401	47.2082	66	160	positive regulation of cell communication
GO:0010769	0.000740713	3.00534	11.2119	21	38	regulation of cell morphogenesis involved in differentiation
GO:0043966	0.000808588	3.36264	9.14658	18	31	histone H3 acetylation
GO:0042127	0.000813105	1.74735	44.7835	63	156	regulation of cell proliferation
GO:0009887	0.000842692	2.12235	23.4243	37	81	organ morphogenesis
GO:0006461	0.000891365	1.63139	59.6003	80	202	protein complex assembly
GO:0030111	0.000904649	3.03876	10.6218	20	36	regulation of Wnt receptor signaling pathway
GO:0006605	0.000958676	1.88478	33.3408	49	113	protein targeting
GO:0009894	0.000973805	2.18953	21.2437	34	72	regulation of catabolic process
GO:0001666	0.00103059	2.36011	17.408	29	59	response to hypoxia
GO:0046879	0.00106073	17.1162	2.33639	7	8	hormone secretion
GO:0032868	0.00107555	2.14176	22.1288	35	75	response to insulin stimulus
GO:0018393	0.00109855	2.43899	15.9328	27	54	internal peptidyl-lysine acetylation
GO:0007155	0.00111245	1.80075	37.6434	54	130	cell adhesion
GO:0009994	0.00113598	16.8669	2.36041	7	8	oocyte differentiation
GO:0014047	0.00113598	16.8669	2.36041	7	8	glutamate secretion
GO:0030514	0.00113598	16.8669	2.36041	7	8	negative regulation of BMP signaling pathway
GO:0042246	0.00113598	16.8669	2.36041	7	8	tissue regeneration
GO:0016055	0.00116139	5.412	4.66335	11	16	Wnt receptor signaling pathway
GO:0051960	0.00117796	2.09856	23.014	36	78	regulation of nervous system development
GO:0032844	0.00126981	2.35545	16.8179	28	57	regulation of homeostatic process
GO:0010563	0.00134643	3.12076	9.44163	18	32	negative regulation of phosphorus metabolic process
GO:0018193	0.00136157	1.89149	30.4289	45	105	peptidyl-amino acid modification
GO:0010226	0.00138045	9.64554	2.95051	8	10	response to lithium ion
GO:0010718	0.00138045	9.64554	2.95051	8	10	positive regulation of epithelial to mesenchymal transition
GO:0030501	0.00138045	9.64554	2.95051	8	10	positive regulation of bone mineralization
GO:0090100	0.00140314	3.63446	7.37628	15	25	positive regulation of transmembrane receptor protein serine/threonine kinase signaling pathway
GO:0008360	0.00140461	6.03761	4.13071	10	14	regulation of cell shape
GO:0060021	0.00144744	7.23964	3.54061	9	12	palate development
GO:0045597	0.00152064	2.22181	18.4829	30	64	positive regulation of cell differentiation
GO:0034613	0.00152317	1.8351	33.0591	48	114	cellular protein localization
GO:0009725	0.00161736	1.93069	27.3379	41	95	response to hormone stimulus
GO:0010552	0.00162409	2.21886	18.5882	30	63	positive regulation of gene-specific transcription from RNA polymerase II promoter
GO:0007519	0.00164028	3.17167	8.85153	17	30	skeletal muscle tissue development
GO:0006913	0.00164569	1.79249	35.7012	51	121	nucleocytoplasmic transport
GO:0000080	0.00167292	3.76619	6.78617	14	23	G1 phase of mitotic cell cycle
GO:0006887	0.00167567	2.05849	22.5629	35	77	exocytosis
GO:0006066	0.00177991	2.2757	17.113	28	58	alcohol metabolic process
GO:0008629	0.00178622	2.68608	11.802	21	40	induction of apoptosis by intracellular signals
GO:0006473	0.00182037	2.35804	15.5812	26	53	protein acetylation
GO:0030168	0.00187168	1.88323	29.21	43	99	platelet activation
GO:0007610	0.00191441	2.03753	22.7189	35	77	behavior
GO:0046903	0.00196259	1.70899	40.9877	57	141	secretion
GO:0009799	0.00198281	3.93132	6.19607	13	21	specification of symmetry
GO:0045444	0.00198281	3.93132	6.19607	13	21	fat cell differentiation
GO:0048565	0.00198281	3.93132	6.19607	13	21	digestive tract development
GO:0031667	0.00198404	2.11193	20.3585	32	69	response to nutrient levels
GO:0021537	0.00199578	3.23137	8.26143	16	28	telencephalon development
GO:0050796	0.00199578	3.23137	8.26143	16	28	regulation of insulin secretion
GO:0007179	0.00206525	4.22066	5.53532	12	19	transforming growth factor beta receptor signaling pathway
GO:0044087	0.00221552	2.15242	18.8833	30	64	regulation of cellular component biogenesis
GO:0009950	0.00221593	Inf	1.47526	5	5	dorsal/ventral axis specification
GO:0021879	0.00221593	Inf	1.47526	5	5	forebrain neuron differentiation
GO:0035137	0.00221593	Inf	1.47526	5	5	hindlimb morphogenesis
GO:0045725	0.00221593	Inf	1.47526	5	5	positive regulation of glycogen biosynthetic process
GO:0071398	0.00221593	Inf	1.47526	5	5	cellular response to fatty acid
GO:0045860	0.00226695	1.87137	28.6199	42	97	positive regulation of protein kinase activity
GO:0001889	0.00233164	4.14416	5.60597	12	19	liver development
GO:0048706	0.00233164	4.14416	5.60597	12	19	embryonic skeletal system development
GO:0007010	0.0023774	1.69824	40.4401	56	138	cytoskeleton organization
GO:0009612	0.00242452	3.30228	7.67133	15	26	response to mechanical stimulus
GO:0043010	0.00242452	3.30228	7.67133	15	26	camera-type eye development
GO:0050679	0.00242452	3.30228	7.67133	15	26	positive regulation of epithelial cell proliferation
GO:0030334	0.00245322	3.47344	6.96028	14	24	regulation of cell migration
GO:0051347	0.00247737	1.82848	30.3903	44	103	positive regulation of transferase activity
GO:0048705	0.00256801	4.46785	4.9852	11	17	skeletal system morphogenesis
GO:0016265	0.00257944	1.36614	136.314	162	462	death
GO:0046883	0.00265019	2.94353	9.14658	17	31	regulation of hormone secretion
GO:0010627	0.00271201	1.70268	38.9467	54	132	regulation of intracellular protein kinase cascade
GO:0043409	0.00271231	4.42857	5.01587	11	17	negative regulation of MAPKKK cascade
GO:0061138	0.00271321	2.71198	10.6218	19	36	morphogenesis of a branching epithelium
GO:0051146	0.0027726	3.41526	7.0417	14	24	striated muscle cell differentiation
GO:0018108	0.0029338	2.33469	14.4575	24	49	peptidyl-tyrosine phosphorylation
GO:0016337	0.00298548	2.58259	11.4219	20	39	cell-cell adhesion
GO:0051223	0.00302201	2.19151	16.8179	27	57	regulation of protein transport
GO:0010595	0.00310688	4.8275	4.42577	10	15	positive regulation of endothelial cell migration
GO:0032526	0.00310688	4.8275	4.42577	10	15	response to retinoic acid
GO:0045740	0.00310688	4.8275	4.42577	10	15	positive regulation of DNA replication
GO:0043066	0.00314521	1.61034	47.7983	64	162	negative regulation of apoptosis
GO:0002790	0.00322702	14.6403	2.04545	6	7	peptide secretion
GO:0002791	0.00325253	2.9812	8.55648	16	29	regulation of peptide secretion
GO:0008213	0.00325253	2.9812	8.55648	16	29	protein alkylation
GO:0048562	0.00325253	2.9812	8.55648	16	29	embryonic organ morphogenesis
GO:0044262	0.0033415	2.13114	17.7031	28	60	cellular carbohydrate metabolic process
GO:0042306	0.00334582	2.72772	10.0317	18	34	regulation of protein import into nucleus
GO:0030947	0.00341003	14.4387	2.06536	6	7	regulation of vascular endothelial growth factor receptor signaling pathway
GO:0032369	0.00341003	14.4387	2.06536	6	7	negative regulation of lipid transport
GO:0045648	0.00341003	14.4387	2.06536	6	7	positive regulation of erythrocyte differentiation
GO:0048701	0.00341003	14.4387	2.06536	6	7	embryonic cranial skeleton morphogenesis
GO:0006814	0.00347811	5.42681	3.83566	9	13	sodium ion transport
GO:0035107	0.00355436	3.49262	6.49112	13	22	appendage morphogenesis
GO:0060173	0.00355436	3.49262	6.49112	13	22	limb development
GO:0044255	0.00373697	2.21507	15.4252	25	53	cellular lipid metabolic process
GO:0007405	0.00375482	6.42691	3.24556	8	11	neuroblast proliferation
GO:0034332	0.00375482	6.42691	3.24556	8	11	adherens junction organization
GO:0035051	0.00375482	6.42691	3.24556	8	11	cardiac cell differentiation
GO:0035303	0.00375482	6.42691	3.24556	8	11	regulation of dephosphorylation
GO:0060349	0.00375482	6.42691	3.24556	8	11	bone morphogenesis
GO:0060393	0.00375482	6.42691	3.24556	8	11	regulation of pathway-restricted SMAD protein phosphorylation
GO:0070167	0.00375482	6.42691	3.24556	8	11	regulation of biomineral tissue development
GO:0007009	0.00380728	8.42894	2.65546	7	9	plasma membrane organization
GO:0014902	0.00380728	8.42894	2.65546	7	9	myotube differentiation
GO:0016525	0.00380728	8.42894	2.65546	7	9	negative regulation of angiogenesis
GO:0046326	0.00380728	8.42894	2.65546	7	9	positive regulation of glucose import
GO:0060395	0.00380728	8.42894	2.65546	7	9	SMAD protein signal transduction
GO:0090263	0.00380728	8.42894	2.65546	7	9	positive regulation of canonical Wnt receptor signaling pathway
GO:0008015	0.00387991	2.13097	17.0511	27	58	blood circulation
GO:0061061	0.00393306	3.17572	7.21899	14	25	muscle structure development
GO:0051056	0.00410019	2.24367	14.7526	24	50	regulation of small GTPase mediated signal transduction
GO:0045892	0.00410246	2.2711	13.9145	23	49	negative regulation of transcription, DNA-dependent
GO:0050769	0.00412779	2.74581	9.44163	17	32	positive regulation of neurogenesis
GO:0048545	0.0041648	3.15004	7.25962	14	25	response to steroid hormone stimulus
GO:0030850	0.00428277	3.62419	5.90102	12	20	prostate gland development
GO:0010608	0.0044936	1.77164	29.5051	42	100	posttranscriptional regulation of gene expression
GO:0033365	0.00490695	1.72151	32.1606	45	109	protein localization to organelle
GO:0010959	0.00502631	2.56588	10.3268	18	35	regulation of metal ion transport
GO:0051641	0.0050396	2.51775	10.2487	18	37	cellular localization
GO:0051179	0.00507756	1.52361	54.774	71	204	localization
GO:0048646	0.00508321	1.99549	18.8791	29	66	anatomical structure formation involved in morphogenesis
GO:0051270	0.00509657	2.87438	8.09586	15	28	regulation of cellular component movement
GO:0050954	0.00513551	3.79388	5.31092	11	18	sensory perception of mechanical stimulus
GO:0048598	0.00524486	2.13064	15.75	25	54	embryonic morphogenesis
GO:0010604	0.00527274	1.42194	80.8565	100	293	positive regulation of macromolecule metabolic process
GO:0006325	0.00529754	2.98394	7.37881	14	26	chromatin organization
GO:0034329	0.00544821	2.44874	11.1339	19	38	cell junction assembly
GO:0030509	0.00583298	4.05541	4.69269	10	16	BMP signaling pathway
GO:0000910	0.00600025	3.14167	6.78617	13	23	cytokinesis
GO:0035023	0.00600025	3.14167	6.78617	13	23	regulation of Rho protein signal transduction
GO:0043491	0.00600025	3.14167	6.78617	13	23	protein kinase B signaling cascade
GO:0043549	0.00607351	1.56207	46.323	61	157	regulation of kinase activity
GO:0045862	0.00611592	4.02075	4.72082	10	16	positive regulation of proteolysis
GO:0051495	0.00611592	4.02075	4.72082	10	16	positive regulation of cytoskeleton organization
GO:0060548	0.00614787	1.53806	49.8636	65	169	negative regulation of cell death
GO:0050896	0.00626503	1.34045	139.97	162	553	response to stimulus
GO:0006810	0.00626993	1.30946	153.189	177	539	transport
GO:0043627	0.00683348	3.25828	6.14536	12	21	response to estrogen stimulus
GO:0012501	0.00699646	1.32406	129.822	152	440	programmed cell death
GO:0006278	0.0072104	4.33912	4.13071	9	14	RNA-dependent DNA replication
GO:0051781	0.0072104	4.33912	4.13071	9	14	positive regulation of cell division
GO:0048609	0.00730411	1.66749	32.7507	45	111	multicellular organismal reproductive process
GO:0003007	0.0073494	3.21977	6.19607	12	21	heart morphogenesis
GO:0008543	0.0073494	3.21977	6.19607	12	21	fibroblast growth factor receptor signaling pathway
GO:0009636	0.0073494	3.21977	6.19607	12	21	response to toxin
GO:0032502	0.00735705	2.25904	11.1949	19	45	developmental process
GO:0001556	0.00753758	Inf	1.1802	4	4	oocyte maturation
GO:0001825	0.00753758	Inf	1.1802	4	4	blastocyst formation
GO:0003300	0.00753758	Inf	1.1802	4	4	cardiac muscle hypertrophy
GO:0006474	0.00753758	Inf	1.1802	4	4	N-terminal protein amino acid acetylation
GO:0010171	0.00753758	Inf	1.1802	4	4	body morphogenesis
GO:0014009	0.00753758	Inf	1.1802	4	4	glial cell proliferation
GO:0030239	0.00753758	Inf	1.1802	4	4	myofibril assembly
GO:0030801	0.00753758	Inf	1.1802	4	4	positive regulation of cyclic nucleotide metabolic process
GO:0030810	0.00753758	Inf	1.1802	4	4	positive regulation of nucleotide biosynthetic process
GO:0030819	0.00753758	Inf	1.1802	4	4	positive regulation of cAMP biosynthetic process
GO:0040015	0.00753758	Inf	1.1802	4	4	negative regulation of multicellular organism growth
GO:0043114	0.00753758	Inf	1.1802	4	4	regulation of vascular permeability
GO:0047496	0.00753758	Inf	1.1802	4	4	vesicle transport along microtubule
GO:0048617	0.00753758	Inf	1.1802	4	4	embryonic foregut morphogenesis
GO:0051491	0.00753758	Inf	1.1802	4	4	positive regulation of filopodium assembly
GO:0060324	0.00753758	Inf	1.1802	4	4	face development
GO:0060351	0.00753758	Inf	1.1802	4	4	cartilage development involved in endochondral bone morphogenesis
GO:0090004	0.00753758	Inf	1.1802	4	4	positive regulation of establishment of protein localization in plasma membrane
GO:0051090	0.00754787	1.74951	26.8496	38	91	regulation of transcription factor activity
GO:0030335	0.00775214	2.32573	11.4244	19	39	positive regulation of cell migration
GO:0032271	0.00777671	2.82008	7.67133	14	26	regulation of protein polymerization
GO:0032355	0.00777671	2.82008	7.67133	14	26	response to estradiol stimulus
GO:0051093	0.00797775	1.76976	25.2328	36	86	negative regulation of developmental process
GO:0042493	0.00818909	1.80083	23.6041	34	80	response to drug
GO:0006665	0.00836957	4.81759	3.54061	8	12	sphingolipid metabolic process
GO:0030048	0.00836957	4.81759	3.54061	8	12	actin filament-based movement
GO:0033762	0.00836957	4.81759	3.54061	8	12	response to glucagon stimulus
GO:0043270	0.00836957	4.81759	3.54061	8	12	positive regulation of ion transport
GO:0048009	0.00836957	4.81759	3.54061	8	12	insulin-like growth factor receptor signaling pathway
GO:0048663	0.00836957	4.81759	3.54061	8	12	neuron fate commitment
GO:0030855	0.00843639	2.30144	11.507	19	39	epithelial cell differentiation
GO:0046486	0.00843639	2.30144	11.507	19	39	glycerolipid metabolic process
GO:0010720	0.00892487	5.69617	2.92161	7	10	positive regulation of cell development
GO:0006937	0.00899084	3.31786	5.60597	11	19	regulation of muscle contraction
GO:0007044	0.00899084	3.31786	5.60597	11	19	cell-substrate junction assembly
GO:0070848	0.00899084	3.31786	5.60597	11	19	response to growth factor stimulus
GO:0022612	0.00909337	2.42016	10.0317	17	34	gland morphogenesis
GO:0048754	0.00909337	2.42016	10.0317	17	34	branching morphogenesis of a tube
GO:0070201	0.00942748	12.2497	1.74672	5	6	regulation of establishment of protein localization
GO:0001707	0.00946987	5.61628	2.95051	7	10	mesoderm formation
GO:0045668	0.00946987	5.61628	2.95051	7	10	negative regulation of osteoblast differentiation
GO:0060688	0.00946987	5.61628	2.95051	7	10	regulation of morphogenesis of a branching structure
GO:0071248	0.00946987	5.61628	2.95051	7	10	cellular response to metal ion
GO:0042326	0.00954998	2.59045	8.55648	15	29	negative regulation of phosphorylation
GO:0051291	0.00954998	2.59045	8.55648	15	29	protein heterooligomerization
GO:0030073	0.00957762	12.1908	1.75258	5	6	insulin secretion
GO:0016571	0.00961755	2.85452	7.08122	13	24	histone methylation
Underrepresented
GOBPID	Pvalue	OddsRatio	ExpCount	Count	Size	Term
GO:0006414	5.38218e-12	0	21.5387	0	73	translational elongation
GO:0019083	5.42329e-10	0.0334345	20.5464	1	69	viral transcription
GO:0016032	2.10855e-09	0.358921	71.9924	34	244	viral reproduction
GO:0051436	8.66508e-08	0.0430199	16.2278	1	55	negative regulation of ubiquitin-protein ligase activity involved in mitotic cell cycle
GO:0031018	9.50118e-08	0.128271	22.4239	4	76	endocrine pancreas development
GO:0006415	1.08246e-07	0.105165	20.3585	3	69	translational termination
GO:0042773	1.79103e-07	0	12.9822	0	44	ATP synthesis coupled electron transport
GO:0006120	3.65376e-07	0	12.3921	0	42	mitochondrial electron transport, NADH to ubiquinone
GO:0051352	3.98847e-07	0.0829818	17.113	2	58	negative regulation of ligase activity
GO:0019058	6.74134e-07	0.318084	41.0121	17	139	viral infectious cycle
GO:0006364	2.54356e-06	0.0530886	13.2773	1	45	rRNA processing
GO:0044106	2.64197e-06	0.175726	20.9486	5	71	cellular amine metabolic process
GO:0006521	3.08988e-06	0	10.6218	0	36	regulation of cellular amino acid metabolic process
GO:0031397	3.58248e-06	0.154955	18.8833	4	64	negative regulation of protein ubiquitination
GO:0031145	4.8162e-06	0.157669	18.5882	4	63	anaphase-promoting complex-dependent proteasomal ubiquitin-dependent protein catabolic process
GO:0034660	8.12431e-06	0.312093	32.1606	13	109	ncRNA metabolic process
GO:0051437	8.37975e-06	0.134517	16.2278	3	55	positive regulation of ubiquitin-protein ligase activity involved in mitotic cell cycle
GO:0043241	4.55936e-05	0.28634	24.1942	9	82	protein complex disassembly
GO:0022613	6.1741e-05	0.356032	30.9804	14	105	ribonucleoprotein complex biogenesis
GO:0051351	7.72798e-05	0.216208	17.408	5	59	positive regulation of ligase activity
GO:0006412	0.000145494	0.432812	39.0362	21	129	translation
GO:0034623	0.000227303	0.345946	25.0793	11	85	cellular macromolecular complex disassembly
GO:0016071	0.000235886	0.603478	91.1708	65	309	mRNA metabolic process
GO:0000216	0.000322605	0.287026	18.8833	7	64	M/G1 transition of mitotic cell cycle
GO:0051438	0.000322605	0.287026	18.8833	7	64	regulation of ubiquitin-protein ligase activity
GO:0042107	0.000545951	0.142607	10.3268	2	35	cytokine metabolic process
GO:0002449	0.000602114	0.223571	13.5723	4	46	lymphocyte mediated immunity
GO:0006283	0.000691206	0.190613	11.802	3	40	transcription-coupled nucleotide-excision repair
GO:0000236	0.000861597	0.287084	16.2278	6	55	mitotic prometaphase
GO:0072376	0.00089131	0	5.90102	0	20	protein activation cascade
GO:0006370	0.000936456	0.0907298	7.96638	1	27	mRNA capping
GO:0006396	0.00120639	0.477614	34.4283	20	114	RNA processing
GO:0006362	0.00180416	0	5.31092	0	18	transcription elongation from RNA polymerase I promoter
GO:0006363	0.00180416	0	5.31092	0	18	termination of RNA polymerase I transcription
GO:0008033	0.00180416	0	5.31092	0	18	tRNA processing
GO:0009145	0.00180416	0	5.31092	0	18	purine nucleoside triphosphate biosynthetic process
GO:0009152	0.00180416	0	5.31092	0	18	purine ribonucleotide biosynthetic process
GO:0009201	0.00180416	0	5.31092	0	18	ribonucleoside triphosphate biosynthetic process
GO:0006754	0.00256622	0	5.01587	0	17	ATP biosynthetic process
GO:0022904	0.00287783	0.104895	6.90088	1	23	respiratory electron transport chain
GO:0002460	0.00296469	0.294137	13.2773	5	45	adaptive immune response based on somatic recombination of immune receptors built from immunoglobulin superfamily domains
GO:0008380	0.00315579	0.614378	59.0102	42	200	RNA splicing
GO:0042035	0.00320212	0.174868	8.55648	2	29	regulation of cytokine biosynthetic process
GO:0016064	0.00332041	0.107459	6.78617	1	23	immunoglobulin mediated immune response
GO:0022411	0.00342089	0.512628	32.7507	20	111	cellular component disassembly
GO:0006974	0.00406759	0.658128	74.3529	56	252	response to DNA damage stimulus
GO:0031398	0.00407587	0.411632	19.7684	10	67	positive regulation of protein ubiquitination
GO:0051084	0.00426989	0.181693	8.26143	2	28	de novo' posttranslational protein folding
GO:0071156	0.00448378	0.56617	40.717	27	138	regulation of cell cycle arrest
GO:0000084	0.00518126	0.50333	28.3249	17	96	S phase of mitotic cell cycle
GO:0015985	0.00518947	0	4.42577	0	15	energy coupled proton transport, down electrochemical gradient
GO:0042776	0.00518947	0	4.42577	0	15	mitochondrial ATP synthesis coupled proton transport
GO:0050434	0.00776448	0.327534	12.0971	5	41	positive regulation of viral transcription
GO:0001906	0.00842908	0.124629	5.90102	1	20	cell killing
GO:0050866	0.00842908	0.124629	5.90102	1	20	negative regulation of cell activation
GO:0006082	0.00896176	0.542475	29.8002	19	101	organic acid metabolic process
GO:0019752	0.00896176	0.542475	29.8002	19	101	carboxylic acid metabolic process
GO:0006977	0.00912715	0.36268	13.2773	6	45	DNA damage response, signal transduction by p53 class mediator resulting in cell cycle arrest
GO:0072404	0.00912715	0.36268	13.2773	6	45	signal transduction involved in G1/S transition checkpoint
GO:0072422	0.00912715	0.36268	13.2773	6	45	signal transduction involved in DNA damage checkpoint
GO:0072474	0.00912715	0.36268	13.2773	6	45	signal transduction involved in mitotic cell cycle G1/S checkpoint
GO:0007093	0.00964138	0.50999	24.7843	15	84	mitotic cell cycle checkpoint
