# Supplementary material for: MicroRNAs coordinately regulate protein complexes
Source: BMC Syst Biol. 2011 Aug 25;5:136. doi: 10.1186/1752-0509-5-136 (PMC3170341; doi:10.1186/1752-0509-5-136)
Supplement: Additional file 4 — Supplementary Table S4, over- and underrepresentation of KEGG pathways in complex members that are targeted by miRNAs [file 1752-0509-5-136-S4.XLSX]

## Sheet: Tabelle1
Supplementary Table 4: Over- and Underrepresentation of KEGG pathways in complex members that are targeted by miRNAs
Overrepresented
KEGGID	Pvalue	OddsRatio	ExpCount	Count	Size	Term
5200	1.15909e-14	3.64479	48.1503	93	166	Pathways in cancer
4510	1.16269e-12	4.2104	31.6168	66	109	Focal adhesion
4810	1.11795e-09	3.82674	26.1056	53	90	Regulation of actin cytoskeleton
5220	1.28288e-09	6.09259	14.5031	35	50	Chronic myeloid leukemia
4310	2.72035e-09	5.53241	15.3733	36	53	Wnt signaling pathway
5214	3.84817e-09	7.5016	11.3124	29	39	Glioma
4520	3.88327e-09	7.0647	11.8925	30	41	Adherens junction
5215	4.46435e-08	5.18161	13.923	32	48	Prostate cancer
4350	7.14938e-08	6.67982	10.4422	26	36	TGF-beta signaling pathway
5212	9.41669e-08	4.87248	14.213	32	49	Pancreatic cancer
5218	4.97678e-07	7.64126	8.12174	21	28	Melanoma
5100	7.91587e-07	4.94854	11.8925	27	41	Bacterial invasion of epithelial cells
5211	8.95468e-07	5.12472	11.3124	26	39	Renal cell carcinoma
5223	1.27331e-06	6.22921	8.99193	22	31	Non-small cell lung cancer
5414	1.62203e-06	4.61455	12.1826	27	42	Dilated cardiomyopathy
4910	1.94902e-06	3.70266	16.2435	33	56	Insulin signaling pathway
4720	2.42457e-06	5.10609	10.4422	24	36	Long-term potentiation
4330	3.5113e-06	6.88265	7.54161	19	26	Notch signaling pathway
5412	7.19784e-06	4.15278	12.1826	26	42	Arrhythmogenic right ventricular cardiomyopathy (ARVC)
4530	7.69838e-06	3.24557	17.6938	34	61	Tight junction
4320	1.37551e-05	Inf	2.61056	9	9	Dorso-ventral axis formation
4012	1.60564e-05	3.58132	13.923	28	48	ErbB signaling pathway
5410	4.21802e-05	3.8955	11.0224	23	38	Hypertrophic cardiomyopathy (HCM)
5219	5.89e-05	5.75736	6.67143	16	23	Bladder cancer
4912	0.000105702	3.386	12.1826	24	42	GnRH signaling pathway
4114	0.000141029	2.73126	17.4037	31	60	Oocyte meiosis
4130	0.000145635	5.38559	6.38137	15	22	SNARE interactions in vesicular transport
4010	0.000169766	2.22723	27.5559	44	95	MAPK signaling pathway
5222	0.000176676	2.73374	16.8236	30	58	Small cell lung cancer
4722	0.000178955	2.49132	20.5944	35	71	Neurotrophin signaling pathway
5210	0.000216841	3.23761	11.8925	23	41	Colorectal cancer
5213	0.000350666	3.7784	8.70186	18	30	Endometrial cancer
4916	0.000500835	3.42012	9.57205	19	33	Melanogenesis
5221	0.000500835	3.42012	9.57205	19	33	Acute myeloid leukemia
4512	0.000813206	2.63716	14.213	25	49	ECM-receptor interaction
4370	0.0015772	3.34368	8.12174	16	28	VEGF signaling pathway
4020	0.00214859	2.42275	14.213	24	49	Calcium signaling pathway
4660	0.00215105	2.27659	16.5335	27	57	T cell receptor signaling pathway
4972	0.00228304	4.57127	4.93106	11	17	Pancreatic secretion
4971	0.00239128	3.50155	6.96149	14	24	Gastric acid secretion
4662	0.00294742	2.5157	12.1826	21	42	B cell receptor signaling pathway
4144	0.00328404	1.87401	26.6857	39	92	Endocytosis
5131	0.00369835	2.5123	11.6025	20	40	Shigellosis
4730	0.00395913	2.65531	10.1522	18	35	Long-term depression
4110	0.00527997	1.78479	28.136	40	97	Cell cycle
4062	0.00624264	1.94332	20.0143	30	69	Chemokine signaling pathway
4360	0.00643074	2.9128	7.54161	14	26	Axon guidance
5217	0.00739172	4.96296	3.48075	8	12	Basal cell carcinoma
5142	0.00865969	1.9831	17.1137	26	59	Chagas disease (American trypanosomiasis)
Underrepresented
KEGGID	Pvalue	OddsRatio	ExpCount	Count	Size	Term
3010	4.19888e-11	0	19.7242	0	68	Ribosome
190	2.53912e-10	0	18.2739	0	63	Oxidative phosphorylation
1100	3.15297e-09	0.245722	43.7994	15	151	Metabolic pathways
5012	1.07833e-08	0.0934005	22.3348	3	77	Parkinson's disease
3050	7.56154e-06	0	9.86211	0	34	Proteasome
3013	0.000189832	0.325492	23.7851	10	82	RNA transport
230	0.000354808	0.13616	10.7323	2	37	Purine metabolism
5010	0.000481194	0.385658	26.6857	13	92	Alzheimer's disease
240	0.000787606	0.0886981	8.12174	1	28	Pyrimidine metabolism
3020	0.00571017	0	4.35093	0	15	RNA polymerase
5340	0.00692602	0.120494	6.0913	1	21	Primary immunodeficiency
5016	0.00704031	0.536404	31.3267	20	108	Huntington's disease
