# Supplementary material for: MicroRNAs coordinately regulate protein complexes
Source: BMC Syst Biol. 2011 Aug 25;5:136. doi: 10.1186/1752-0509-5-136 (PMC3170341; doi:10.1186/1752-0509-5-136)
Supplement: Additional file 5 — Supplementary Table S5, miRNA target sites inferred by PAR-CLIP in experimentally verified protein complexes [file 1752-0509-5-136-S5.XLSX]

## Sheet: table7.xls
Supplementary Table 5: miRNA target sites inferred by PAR-CLIP in experimentally verified protein complexes
miRNA	CORUM ID	Target proteins (UniProt Ids)	hypergeometric P value
hsa-miR-637	corum_10	Q15021 Q15003	0.00723499
hsa-miR-557	corum_32	P51665 P17980	0.022776
hsa-miR-214	corum_32	O75832 O00233	0.00499175
hsa-miR-1292	corum_32	Q15008 O00232	0.0115494
hsa-miR-1254	corum_36	Q9BXS5 O43747	0.00561955
hsa-miR-296-3p	corum_43	Q9NZ42 Q96BI3	0.00204271
hsa-miR-296-3p	corum_45	Q9NZ42 Q96BI3	0.00204271
hsa-miR-665	corum_54	Q92769 Q96ST3	0.00112491
hsa-miR-564	corum_59	Q9Y2T2 O14617	0.000650308
hsa-miR-124	corum_66	Q9Y2W1 O60244	8.41e-05
hsa-miR-601	corum_86	Q96GM5 Q12824	0.00127996
hsa-miR-1974	corum_87	Q96EE3 P55735	0.00579743
hsa-miR-129-5p	corum_89	Q8IYI6 O60645	0.00374108
hsa-miR-2110	corum_95	P13010 P12956	0.000111341
hsa-miR-892b	corum_95	Q9BXJ9 P13010	1.31e-06
hsa-miR-125a-3p	corum_96	Q9UM13 Q9UJX2	0.00183657
hsa-miR-331-5p	corum_96	Q9UM13 Q9UJX2	0.000699771
hsa-miR-617	corum_98	Q09472 P04637	7.98e-08
hsa-miR-139-3p	corum_103	P24928 P52434	0.00189003
hsa-miR-139-3p	corum_104	P24928 P52434	0.000224039
hsa-miR-615-5p	corum_126	P49368 P50990	0.0397077
hsa-miR-1289	corum_126	P50990 P17987	0.000787243
hsa-miR-920	corum_126	P78371 P50990	0.0228046
hsa-miR-1182	corum_126	P50991 P50990	0.00365941
hsa-miR-1912	corum_126	P78371 P50991	4.34e-05
hsa-miR-939	corum_126	P78371 P50990	0.0238016
hsa-miR-941	corum_126	P78371 P50991	3.48e-05
hsa-miR-296-3p	corum_142	Q9NZ42 Q96BI3	0.00479776
hsa-miR-370	corum_143	P05067 O00213	2.84e-05
hsa-miR-1254	corum_144	Q9BXS5 O43747	0.00812435
hsa-miR-877	corum_149	P60709 O96019	0.021167
hsa-miR-601	corum_149	Q96GM5 Q12824	0.00226946
hsa-miR-34c-5p	corum_155	P49848 Q6P1X5	0.00486493
hsa-miR-323-5p	corum_155	Q16594 P20226	0.0276053
hsa-miR-296-3p	corum_155	Q15542 O00268	0.0314818
hsa-miR-637	corum_157	Q15021 Q15003	0.00723499
hsa-miR-637	corum_159	Q15021 Q15003	0.0219311
hsa-miR-765	corum_159	Q9BPX3 P18887	0.0028679
hsa-miR-762	corum_159	Q15003 P09874	0.0439491
hsa-miR-342-5p	corum_159	Q15003 P09874	0.00169164
hsa-miR-637	corum_167	Q15021 Q15003	0.00723499
hsa-miR-1471	corum_181	P28072 P20618	0.00591378
hsa-miR-34a	corum_181	P17980 P49720	0.0490983
hsa-miR-220b	corum_181	P25789 P43686	0.000354936
hsa-miR-596	corum_181	Q9UNM6 P49720	0.00392491
hsa-miR-1307	corum_181	P28074 P49720	0.0109922
hsa-miR-566	corum_181	P28072 P35998	0.00802599
hsa-miR-1299	corum_181	P28066 P43686	0.0150718
hsa-miR-663b	corum_181	P25786 Q9UNM6	0.0480426
hsa-miR-632	corum_181	P28066 P28072	0.0270443
hsa-miR-877	corum_189	P60709 O96019	0.0264922
hsa-miR-601	corum_189	Q96GM5 Q12824	0.00290148
hsa-miR-491-5p	corum_190	Q12834 O43684	5.14e-05
hsa-miR-502-5p	corum_190	Q12834 O43684	0.000169478
hsa-miR-296-3p	corum_190	O43684 O60566	0.00204271
hsa-miR-1471	corum_191	P20618 P28072	0.00154076
hsa-miR-1307	corum_191	P28074 P49720	0.00293816
hsa-miR-632	corum_191	P28066 P28072	0.00760631
hsa-miR-1471	corum_192	P28072 P20618	0.00231329
hsa-miR-1307	corum_192	P28074 P49720	0.00438304
hsa-miR-632	corum_192	P28066 P28072	0.0112022
hsa-miR-1184	corum_193	P51665 P28072	0.0307867
hsa-miR-214	corum_193	O75832 O00233	0.025564
hsa-miR-575	corum_193	P28074 Q15008	0.0176898
hsa-miR-1471	corum_193	P28072 P20618	0.02315
hsa-miR-1262	corum_193	P28074 O43242	0.0157347
hsa-miR-220b	corum_193	P25789 P43686	0.00155078
hsa-miR-596	corum_193	Q9UNM6 P49720	0.0157347
hsa-miR-1307	corum_193	P28074 O75832 P49720	0.00690533
hsa-miR-566	corum_193	P28072 P35998	0.0307867
hsa-miR-139-5p	corum_193	Q99460 P28072	0.0157347
hsa-miR-1471	corum_194	P20618 P28072	0.00190261
hsa-miR-1307	corum_194	P28074 P49720	0.00361651
hsa-miR-632	corum_194	P28066 P28072	0.00930247
hsa-miR-1205	corum_208	Q9Y576 Q9UBF6	0.000111075
hsa-miR-1909	corum_209	Q9NWX5 Q9UBF6	0.0152749
hsa-miR-1268	corum_209	Q9NWX5 Q9UBF6	0.0035247
hsa-miR-1268	corum_210	Q9H672 Q9UBF6	0.0035247
hsa-miR-760	corum_212	P49916 P18887	0
hsa-miR-623	corum_230	Q93074 Q9BTT4	0.0268873
hsa-miR-762	corum_234	Q9NRL2 Q9NRF9	0.00666939
hsa-miR-516b	corum_247	P49757 P14635	0.000218505
hsa-miR-221	corum_280	P26583 P11142	2.47e-05
hsa-miR-453	corum_282	O60264 Q13330	0.038494
hsa-miR-665	corum_282	Q14683 Q92769	0.0144803
hsa-miR-138	corum_282	Q8N3U4 O95983	0.0463187
hsa-miR-502-5p	corum_282	O60216 Q13330	0.0173742
hsa-miR-1469	corum_282	O95983 Q13330	0.0251459
hsa-miR-1294	corum_282	Q14683 Q9NRL2	0.00540429
hsa-miR-665	corum_283	Q92769 Q96ST3	0.00112491
hsa-miR-296-3p	corum_297	Q15054 P49005	0.00479776
hsa-miR-541	corum_297	P28340 P12004	0.00052464
hsa-miR-124	corum_300	O60244 Q9Y2W1	0.000319617
hsa-miR-623	corum_301	Q9BTT4 Q93074	0.0045857
hsa-miR-124	corum_301	O60244 Q9Y2W1	0.000948107
hsa-miR-520c-3p	corum_306	P61353 P18077	0.00812744
hsa-miR-298	corum_308	P40429 P36578	0.0460799
hsa-miR-520c-3p	corum_308	P61353 P18077	0.00172508
hsa-miR-541	corum_310	P06493 P12004	0.00101986
hsa-miR-541	corum_313	P12004 P30281	0.00052464
hsa-miR-1293	corum_313	P12004 P30281	0.00125849
hsa-miR-2116	corum_315	Q9Y399 P82664	0.0383697
hsa-miR-2110	corum_322	P13010 P12956	0.000111341
hsa-miR-193a-5p	corum_322	P12956 P78527	0.000577543
hsa-miR-939	corum_322	P12956 P78527	0.000584474
hsa-miR-296-3p	corum_322	P12956 P78527	0.000543711
hsa-miR-2110	corum_328	P13010 P12956	0
hsa-miR-604	corum_338	P63220 P62269	0.0417306
hsa-miR-581	corum_351	O15355 Q9UQ35	0.025877
hsa-miR-569	corum_351	Q08211 Q92841	0.00490786
hsa-miR-487b	corum_351	Q99459 P08621	0.00317721
hsa-miR-1256	corum_351	Q99459 Q13242 P62995	0.0212511
hsa-miR-1975	corum_351	Q15459 Q9Y3C6	0.0210492
hsa-miR-509-5p	corum_353	Q9NTJ3 P49917	1.43e-06
hsa-miR-2110	corum_355	P13010 P12956	0.000111341
hsa-miR-193a-5p	corum_355	P12956 P78527	0.000577543
hsa-miR-939	corum_355	P12956 P78527	0.000584474
hsa-miR-296-3p	corum_355	P12956 P78527	0.000543711
hsa-miR-2110	corum_356	P13010 P12956	0.000111341
hsa-miR-193a-5p	corum_356	P12956 P78527	0.000577543
hsa-miR-939	corum_356	P12956 P78527	0.000584474
hsa-miR-296-3p	corum_356	P12956 P78527	0.000543711
hsa-miR-2110	corum_357	P13010 P12956	0.000111341
hsa-miR-193a-5p	corum_357	P12956 P78527	0.000577543
hsa-miR-939	corum_357	P12956 P78527	0.000584474
hsa-miR-296-3p	corum_357	P12956 P78527	0.000543711
hsa-miR-760	corum_362	P49916 P18887	0.00124722
hsa-miR-760	corum_363	P49916 P18887	0
hsa-miR-760	corum_365	P49916 P18887	0
hsa-miR-615-5p	corum_387	P33993 Q14566	0.0165486
hsa-miR-920	corum_387	P33991 Q14566	0.00922446
hsa-miR-608	corum_387	P33993 P33992 P33991	0.0037443
hsa-miR-296-3p	corum_387	P33993 P33991	0.00901728
hsa-miR-449c	corum_389	Q9Y5N6 O43913	0.000200087
hsa-miR-637	corum_428	O96033 O96007	0
hsa-miR-1287	corum_428	O96033 O96007	0
hsa-miR-1266	corum_430	Q15427 Q6P2Q9	0.022044
hsa-miR-943	corum_430	P62314 Q6P2Q9	0.000804212
hsa-miR-220c	corum_430	Q6P2Q9 Q13435	0.00571309
hsa-miR-720	corum_430	Q15427 Q6P2Q9 Q9UDW3	0.00232914
hsa-miR-572	corum_430	Q15427 Q6P2Q9	0.0443392
hsa-miR-24	corum_430	Q6IEG0 Q6P2Q9	0.0379901
hsa-miR-34c-5p	corum_441	Q9Y4A5 Q9UHV7	0.0089912
hsa-miR-34c-5p	corum_445	Q9Y4A5 Q6P1X5 P49848	0.0034768
hsa-miR-34a	corum_445	Q9Y4A5 Q6P1X5	0.0210573
hsa-miR-34c-5p	corum_455	Q9Y4A5 Q6P1X5 P49848	0.0034768
hsa-miR-34a	corum_455	Q9Y4A5 Q6P1X5	0.0210573
hsa-miR-34c-5p	corum_456	Q9Y4A5 Q6P1X5 P49848	0.0034768
hsa-miR-34a	corum_456	Q9Y4A5 Q6P1X5	0.0210573
hsa-miR-34c-5p	corum_459	Q9Y4A5 Q6P1X5 P49848	0.0034768
hsa-miR-34a	corum_459	Q9Y4A5 Q6P1X5	0.0210573
hsa-miR-34c-5p	corum_462	Q9Y4A5 Q6P1X5 P49848	0.0034768
hsa-miR-34a	corum_462	Q9Y4A5 Q6P1X5	0.0210573
hsa-miR-1268	corum_463	Q15545 Q12962	0.0417815
hsa-miR-323-5p	corum_463	Q16594 Q15545 P20226	0.00766134
hsa-miR-296-3p	corum_466	Q9NZ42 Q96BI3	0.00204271
hsa-miR-296-3p	corum_468	Q9NZ42 Q96BI3	0.00204271
hsa-miR-34c-5p	corum_469	P49848 Q6P1X5	0.0116296
hsa-miR-323-5p	corum_469	Q16594 Q15545 P20226	0.0107994
hsa-miR-34c-5p	corum_470	Q9Y4A5 Q6P1X5 P49848	0.00440248
hsa-miR-34a	corum_470	Q9Y4A5 Q6P1X5	0.0248726
hsa-miR-1268	corum_484	Q15545 Q12962	0.0417815
hsa-miR-323-5p	corum_484	Q16594 Q15545 P20226	0.00766134
hsa-miR-323-5p	corum_485	Q16594 Q15545 P20226	0.0107994
hsa-miR-34c-5p	corum_492	P49848 Q6P1X5	0.0219652
hsa-miR-323-5p	corum_492	Q16594 Q15545 P20226	0.0247407
hsa-miR-34c-5p	corum_493	Q6P1X5 P49848	0.0262318
hsa-miR-323-5p	corum_493	Q16594 Q15545 P20226	0.0310223
hsa-miR-1978	corum_493	Q00403 Q5VWG9	0.00301341
hsa-miR-1268	corum_508	Q15545 Q12962	0.0320907
hsa-miR-323-5p	corum_508	Q16594 Q15545 P20226	0.00518899
hsa-miR-296-3p	corum_508	Q15542 O00268	0.0423106
hsa-miR-323-5p	corum_509	Q16594 Q15545 P20226	0.0107994
hsa-miR-34c-5p	corum_513	Q9Y4A5 Q6P1X5 P49848	0.00440248
hsa-miR-34a	corum_513	Q9Y4A5 Q6P1X5	0.0248726
hsa-miR-323-5p	corum_514	Q16594 Q15545 P20226	0.0107994
hsa-miR-1268	corum_519	P31323 Q99417	0.00039422
hsa-miR-920	corum_520	P62136 P13861	0.0431948
hsa-miR-185	corum_520	P62140 P31323	0.00390115
hsa-miR-1293	corum_520	P62136 P36873	0.0124601
hsa-miR-671-5p	corum_520	P62140 P13861	0.00379423
hsa-miR-557	corum_528	Q15014 Q9NXR8	0.010172
hsa-miR-33a	corum_528	Q9NV56 Q9NXR8	0.00169754
hsa-miR-557	corum_529	Q15014 Q9NXR8	0.0122402
hsa-miR-33a	corum_529	Q9NV56 Q9NXR8	0.00206498
hsa-miR-623	corum_535	Q9BTT4 Q93074	0.0038322
hsa-miR-124	corum_535	O60244 Q9Y2W1	0.000787238
hsa-miR-124	corum_547	O60244 Q9Y2W1	0.00052019
hsa-miR-185	corum_548	Q9UHV7 P28702	0.0107119
hsa-miR-185	corum_549	Q9UHV7 P28702	0.0107119
hsa-let-7b	corum_554	Q92925 Q96GM5	0.00309681
hsa-miR-601	corum_554	Q96GM5 Q12824	0.00127996
hsa-let-7b	corum_555	Q92925 Q96GM5	0.00221818
hsa-miR-601	corum_555	Q96GM5 Q12824	0.000911093
hsa-miR-601	corum_556	Q96GM5 Q12824	0.000911093
hsa-miR-1469	corum_563	O75947 P36542	0.0251459
hsa-miR-634	corum_563	P36542 P06576	6.76e-06
hsa-let-7b	corum_564	Q92925 Q96GM5	0.00416147
hsa-miR-601	corum_564	Q96GM5 Q12824	0.00173077
hsa-let-7b	corum_565	Q92925 Q96GM5	0.00416147
hsa-miR-601	corum_565	Q96GM5 Q12824	0.00173077
hsa-miR-877	corum_566	P60709 O96019	0.0164911
hsa-let-7b	corum_566	Q92925 Q96GM5	0.00416147
hsa-miR-601	corum_566	Q96GM5 Q12824	0.00173077
hsa-miR-370	corum_570	Q09472 Q8TAQ2	0.000909186
hsa-miR-129-5p	corum_577	Q14192 Q9H2X6	7.84e-05
hsa-miR-877	corum_587	Q14839 Q13330	0.00627775
hsa-miR-1268	corum_587	Q92769 Q13330	0.0167137
hsa-miR-1469	corum_587	O95983 Q13330	0.00319284
hsa-miR-665	corum_591	Q96ST3 Q92769	0.00175662
hsa-miR-665	corum_592	Q96ST3 Q92769	0.00257173
hsa-miR-665	corum_596	Q92769 Q96ST3	0.00112491
hsa-miR-877	corum_614	Q14839 Q13330	0.00407743
hsa-miR-1268	corum_614	Q92769 Q13330	0.0110392
hsa-miR-762	corum_614	Q14839 Q13330	0.0439491
hsa-miR-654-5p	corum_626	O75362 Q92766	0.0243152
hsa-miR-541	corum_626	O75362 Q92766	0.0119677
hsa-miR-665	corum_632	Q96ST3 Q92769	0.0201124
hsa-miR-1974	corum_633	Q14202 O75362	0.0106718
hsa-miR-1291	corum_633	Q14202 O75362	0.00139503
hsa-miR-1293	corum_633	Q14202 O75362	0.0164911
hsa-miR-31	corum_642	Q92766 O60315	0.00841624
hsa-miR-1202	corum_642	Q92769 Q96JN0	0.0133096
hsa-miR-1263	corum_642	O75362 Q96JN0	0.000400816
hsa-miR-1225-5p	corum_642	Q92766 Q92618 P37275	0.00357267
hsa-miR-654-5p	corum_642	Q92766 O75362 O60315	0.00862818
hsa-miR-541	corum_642	Q92766 O75362	0.0254438
hsa-miR-744	corum_643	P37275 Q13547	0.0269871
hsa-miR-1268	corum_650	Q8WXI9 Q92769	0.0167137
hsa-miR-564	corum_652	O14617 Q9Y2T2	0.00720686
hsa-miR-1268	corum_659	Q8WXI9 Q92769	0.0237286
hsa-miR-1268	corum_685	Q8WXI9 Q92769	0.0237286
hsa-miR-665	corum_691	Q96ST3 Q92769	0.00481274
hsa-miR-665	corum_695	Q92769 Q96ST3	0.00112491
hsa-miR-665	corum_696	Q96ST3 Q92769	0.00175662
hsa-miR-665	corum_698	Q92769 Q96ST3	0.00112491
hsa-miR-765	corum_710	O14744 O96019	0.0118108
hsa-miR-608	corum_710	Q969G3 O14744 Q96GM5	0.0476549
hsa-let-7b	corum_710	Q92925 Q96GM5	0.00416147
hsa-miR-1298	corum_710	O14744 Q92925	0.000221997
hsa-miR-601	corum_710	Q96GM5 Q12824	0.00173077
hsa-miR-423-5p	corum_710	O14744 Q96GM5	0.0348923
hsa-miR-765	corum_711	O14744 O96019	0.0118108
hsa-miR-608	corum_711	Q969G3 O14744 Q96GM5	0.0476549
hsa-let-7b	corum_711	Q92925 Q96GM5	0.00416147
hsa-miR-1298	corum_711	O14744 Q92925	0.000221997
hsa-miR-601	corum_711	Q96GM5 Q12824	0.00173077
hsa-miR-423-5p	corum_711	O14744 Q96GM5	0.0348923
hsa-miR-665	corum_713	Q96ST3 Q92769	0.00987573
hsa-miR-765	corum_713	O14744 O96019	0.0235624
hsa-miR-939	corum_713	Q96ST3 O14744 O96019	0.024712
hsa-let-7b	corum_713	Q92925 Q96GM5	0.00857114
hsa-miR-485-5p	corum_713	Q96ST3 O14744	0.01015
hsa-miR-1298	corum_713	O14744 Q92925	0.000478153
hsa-miR-601	corum_713	Q96GM5 Q12824	0.00363173
hsa-miR-665	corum_714	Q96ST3 Q92769	0.0120512
hsa-miR-765	corum_714	O14744 O96019	0.0284864
hsa-miR-939	corum_714	Q96ST3 O14744 O96019	0.0315335
hsa-let-7b	corum_714	Q92925 Q96GM5	0.0104721
hsa-miR-485-5p	corum_714	Q96ST3 O14744	0.0123828
hsa-miR-1298	corum_714	O14744 Q92925	0.000592944
hsa-miR-601	corum_714	Q96GM5 Q12824	0.00446467
hsa-miR-1182	corum_725	Q13368 O43707	0.012676
hsa-miR-665	corum_732	Q92769 Q96ST3	0.00112491
hsa-miR-665	corum_738	Q96ST3 Q92769	0.00257173
hsa-miR-665	corum_739	Q96ST3 Q92769	0.0144803
hsa-miR-601	corum_739	Q96GM5 Q12824	0.00540429
hsa-miR-1254	corum_742	O15371 O15372	0.0190616
hsa-miR-675	corum_742	Q9Y262 Q13347	0.0274034
hsa-miR-665	corum_743	Q96ST3 Q92769	0.00481274
hsa-miR-665	corum_745	Q92769 Q96ST3	0.000138316
hsa-miR-1268	corum_745	Q92769 Q9Y618	0.00149089
hsa-miR-665	corum_749	Q92769 Q96ST3	0.000138316
hsa-miR-24	corum_753	Q14118 Q03135	0.000289593
hsa-miR-877	corum_778	O96019 Q14839 P60709	0.0145282
hsa-miR-1974	corum_778	Q8WXI9 Q92925	0.0484754
hsa-miR-1268	corum_778	Q8WXI9 P60709 Q92769	0.04612
hsa-miR-1469	corum_778	Q92785 O95983	0.039824
hsa-miR-612	corum_778	Q8WXI9 Q92785	0.0457876
hsa-miR-572	corum_778	Q14839 Q92925	0.0239376
hsa-miR-933	corum_778	P07910 O95983	0.00223386
hsa-miR-920	corum_785	Q13838 Q9BZI7	0.0228046
hsa-miR-1908	corum_785	Q13838 Q8IYB3	0.0171271
hsa-miR-769-3p	corum_785	Q13838 Q8IYB3	0.00160781
hsa-miR-654-5p	corum_785	Q13838 Q8IYB3	0.00572613
hsa-miR-1293	corum_785	Q13838 Q8IYB3	0.00627775
hsa-miR-33a	corum_798	Q9NV56 Q9NXR8	0.00169754
hsa-miR-665	corum_803	Q96ST3 Q92769	0.00481274
hsa-miR-765	corum_803	O14744 O96019	0.0118108
hsa-miR-939	corum_803	Q96ST3 O14744 O96019	0.00995549
hsa-miR-608	corum_803	Q969G3 O14744 Q96GM5	0.0476549
hsa-miR-485-5p	corum_803	Q96ST3 O14744	0.00495006
hsa-miR-601	corum_803	Q96GM5 Q12824	0.00173077
hsa-miR-423-5p	corum_803	O14744 Q96GM5	0.0348923
hsa-miR-665	corum_806	Q96ST3 Q92769	0.00626376
hsa-miR-765	corum_806	O14744 O96019	0.0152274
hsa-miR-939	corum_806	Q96ST3 O14744 O96019	0.0139648
hsa-let-7b	corum_806	Q92925 Q96GM5	0.00542288
hsa-miR-485-5p	corum_806	Q96ST3 O14744	0.00644088
hsa-miR-1298	corum_806	O14744 Q92925	0.000293643
hsa-miR-601	corum_806	Q96GM5 Q12824	0.00226946
hsa-miR-423-5p	corum_806	O14744 Q96GM5	0.0442254
hsa-miR-765	corum_807	O14744 O96019	0.00643221
hsa-miR-939	corum_807	O14744 O96019	0.0335277
hsa-miR-608	corum_807	Q969G3 O14744 Q96GM5	0.0226074
hsa-miR-601	corum_807	Q96GM5 Q12824	0.000911093
hsa-miR-423-5p	corum_807	O14744 Q96GM5	0.0196684
hsa-miR-296-3p	corum_807	O14744 Q96GM5	0.0314818
hsa-miR-765	corum_808	O14744 O96019	0.00888388
hsa-miR-939	corum_808	O14744 O96019	0.0449927
hsa-miR-608	corum_808	Q969G3 O14744 Q96GM5	0.0337925
hsa-let-7b	corum_808	Q92925 Q96GM5	0.00309681
hsa-miR-1298	corum_808	O14744 Q92925	0.000162747
hsa-miR-601	corum_808	Q96GM5 Q12824	0.00127996
hsa-miR-423-5p	corum_808	O14744 Q96GM5	0.0266998
hsa-miR-296-3p	corum_808	O14744 Q96GM5	0.0423106
hsa-miR-920	corum_810	P35269 O14744	0.0151663
hsa-miR-765	corum_810	P35269 O14744	0.0028679
hsa-miR-939	corum_810	P35269 Q15208 O14744	0.00138353
hsa-miR-762	corum_810	P84090 P35269 O14744	0.00576546
hsa-miR-920	corum_811	P35269 O14744	0.0151663
hsa-miR-765	corum_811	P35269 O14744	0.0028679
hsa-miR-939	corum_811	P35269 Q15208 O14744	0.00138353
hsa-miR-762	corum_811	P84090 P35269 O14744	0.00576546
hsa-miR-920	corum_819	P54105 O14744	0.00209183
hsa-miR-423-5p	corum_819	P54105 O14744	0.00121222
hsa-miR-671-5p	corum_819	P54105 O14744	0.000146795
hsa-miR-762	corum_824	P14678 P57678	0.0151596
hsa-miR-920	corum_825	P54105 O14744	0.000557081
hsa-miR-762	corum_825	P14678 O14744	0.00183504
hsa-miR-423-5p	corum_825	P54105 O14744	0.000319273
hsa-miR-671-5p	corum_825	P54105 O14744	3.76e-05
hsa-miR-920	corum_832	P54105 O14744	0.0151663
hsa-miR-762	corum_832	P14678 O14744 P57678	0.00576546
hsa-miR-423-5p	corum_832	P54105 O14744	0.00908096
hsa-miR-671-5p	corum_832	P54105 O14744	0.00119205
hsa-miR-920	corum_834	P54105 O14744	0.00922446
hsa-miR-762	corum_834	P14678 O14744	0.0275847
hsa-miR-423-5p	corum_834	P54105 O14744	0.00546388
hsa-miR-671-5p	corum_834	P54105 O14744	0.00069831
hsa-miR-920	corum_836	P54105 O14744	0
hsa-miR-423-5p	corum_836	P54105 O14744	0
hsa-miR-671-5p	corum_836	P54105 O14744	0
hsa-miR-920	corum_837	P54105 O14744	0.000557081
hsa-miR-423-5p	corum_837	P54105 O14744	0.000319273
hsa-miR-671-5p	corum_837	P54105 O14744	3.76e-05
hsa-miR-637	corum_846	Q8N3R9 P52907	0.045655
hsa-miR-432	corum_846	Q8N3R9 Q9Y5K6	0.00149948
hsa-miR-330-5p	corum_846	P52907 Q9Y5K6	0.00683269
hsa-miR-18a	corum_846	Q8N3R9 P52907	0.000336219
hsa-miR-20b	corum_846	Q8N3R9 P52907	5.81e-05
hsa-miR-106a	corum_846	Q8N3R9 P52907	3.61e-05
hsa-miR-17	corum_846	Q8N3R9 P52907	7.93e-05
hsa-miR-20a	corum_846	Q8N3R9 P52907	5.81e-05
hsa-miR-106b	corum_846	Q8N3R9 P52907	9.6e-05
hsa-miR-1293	corum_846	Q8N3R9 Q9Y5K6	0.00906223
hsa-miR-20b	corum_848	Q8N3R9 Q9Y2J4	3.9e-05
hsa-miR-106a	corum_848	Q8N3R9 Q9Y2J4	2.42e-05
hsa-miR-17	corum_848	Q8N3R9 Q9Y2J4	5.33e-05
hsa-miR-20a	corum_848	Q8N3R9 Q9Y2J4	3.9e-05
hsa-miR-106b	corum_848	Q8N3R9 Q9Y2J4	6.45e-05
hsa-miR-1248	corum_871	Q92769 P51587	7.87e-05
hsa-miR-595	corum_879	P22694 P24588	7.66e-05
hsa-miR-1268	corum_886	Q92769 Q13330	0.00666775
hsa-miR-1469	corum_886	O95983 Q13330	0.00121115
hsa-miR-665	corum_888	Q96ST3 Q92769	0.00257173
hsa-miR-1268	corum_889	Q92769 Q13330	0.0035247
hsa-miR-877	corum_924	Q6P2Q9 Q9NR30	0.00407743
hsa-miR-1266	corum_924	Q6P2Q9 Q08945	0.000520888
hsa-miR-1290	corum_924	Q6P2Q9 P11388	9.75e-05
hsa-miR-939	corum_924	Q08211 Q6P2Q9	0.0158456
hsa-miR-769-3p	corum_924	Q6P2Q9 P11388	0.00102883
hsa-miR-760	corum_924	Q08211 Q9NR30	0.00932865
hsa-miR-659	corum_924	Q08945 P11388	0.00454142
hsa-miR-345	corum_924	Q08945 P11388	3.35e-05
hsa-miR-675	corum_924	Q96SB4 Q08945	0.00538559
hsa-miR-892a	corum_924	Q08211 Q6P2Q9	1.16e-05
hsa-miR-767-5p	corum_924	Q08211 P11388	5.3e-05
hsa-miR-625	corum_929	Q9BXP5 Q9H0H5	0.0494013
hsa-miR-647	corum_929	Q16531 Q96JP5	0.027474
hsa-miR-943	corum_929	Q15007 Q96JP5	0.00288441
hsa-miR-621	corum_929	Q16531 P11142	0.00660731
hsa-miR-2116	corum_929	Q9BZH6 Q5T200 Q9Y5B9	0.0131152
hsa-miR-526b	corum_929	Q96T23 Q9Y5B9	0.034537
hsa-miR-20b	corum_929	Q16531 Q92674	0.00451365
hsa-miR-370	corum_938	P67870 P68400	0.000271774
hsa-miR-632	corum_938	P68400 P19784	0.00025469
hsa-miR-933	corum_956	Q9BYG5 Q8TEW0	2.7e-06
hsa-miR-453	corum_1003	P40938 P20248	0.00738992
hsa-miR-296-3p	corum_1003	P24941 P20248	0.0314818
hsa-miR-1306	corum_1004	P09874 P15927	0.00234446
hsa-miR-675	corum_1004	P09874 P11387 P20248	0.00487146
hsa-miR-670	corum_1004	P09874 P27694	0.00555952
hsa-miR-1306	corum_1005	P09874 P15927	0.00234446
hsa-miR-145	corum_1005	P14635 P20248	0.00244995
hsa-miR-342-5p	corum_1005	P09874 P14635	0.0116876
hsa-miR-675	corum_1005	P09874 P11387 P20248	0.00487146
hsa-miR-670	corum_1005	P09874 P27694	0.00555952
hsa-miR-541	corum_1005	P06493 P28340	0.0119677
hsa-miR-449c	corum_1031	Q9Y5N6 O43913	0.000200087
hsa-miR-449c	corum_1033	Q9Y5N6 O43913	0.000200087
hsa-miR-663b	corum_1068	Q6IEG0 P62306	0.0171822
hsa-miR-615-5p	corum_1085	O00764 P49916	0.00894424
hsa-miR-760	corum_1085	P49916 P18887	0.00295863
hsa-miR-615-5p	corum_1086	O00764 P49916	0.00894424
hsa-miR-760	corum_1086	P49916 P18887	0.00295863
hsa-miR-1254	corum_1090	O43747 Q15276	0.000120812
hsa-miR-2110	corum_1092	P13010 P12956	0.000111341
hsa-miR-663	corum_1092	P12956 P12004	0.000710921
hsa-miR-1207-5p	corum_1092	P12956 P12004	0.000444371
hsa-miR-1254	corum_1097	O15371 O15372	0.0238924
hsa-miR-675	corum_1097	Q9Y262 Q13347	0.034163
hsa-miR-486-3p	corum_1098	Q15054 P11388	0.0481021
hsa-miR-541	corum_1098	P28340 P12004	0.0148105
hsa-miR-593	corum_1099	P12004 Q9NR33	0.0211971
hsa-miR-541	corum_1099	P28340 P12004	0.0296947
hsa-miR-615-5p	corum_1101	Q8WUA4 Q9Y5Q8	0.00894424
hsa-miR-532-3p	corum_1101	Q9Y5Q9 Q8WUA4	6.33e-06
hsa-miR-663	corum_1101	Q8WUA4 Q9Y5Q8	0.00619731
hsa-miR-762	corum_1101	Q8WUA4 Q9Y5Q8	0.0151596
hsa-miR-615-5p	corum_1105	Q8WUA4 Q9Y5Q8	0.00894424
hsa-miR-532-3p	corum_1105	Q9Y5Q9 Q8WUA4	6.33e-06
hsa-miR-663	corum_1105	Q8WUA4 Q9Y5Q8	0.00619731
hsa-miR-762	corum_1105	Q8WUA4 Q9Y5Q8	0.0151596
hsa-miR-615-5p	corum_1106	Q8WUA4 Q9Y5Q8	0.0268027
hsa-miR-532-3p	corum_1106	Q9Y5Q9 Q8WUA4	2.19e-05
hsa-miR-663	corum_1106	Q8WUA4 Q9Y5Q8	0.018933
hsa-miR-762	corum_1106	Q8WUA4 Q9Y5Q8	0.0439491
hsa-miR-1207-5p	corum_1107	P49643 P12004	0.0355919
hsa-miR-296-3p	corum_1107	Q15054 P49005	0.0423106
hsa-miR-541	corum_1107	P28340 P12004	0.00546377
hsa-miR-593	corum_1108	Q9NR33 P12004	0.0127198
hsa-miR-541	corum_1108	P28340 P12004	0.0180022
hsa-miR-593	corum_1111	P12004 Q9NR33	0.0211971
hsa-miR-541	corum_1111	P28340 P12004	0.0296947
hsa-miR-615-5p	corum_1113	Q8WUA4 Q9Y5Q8	0.0165486
hsa-miR-532-3p	corum_1113	Q9Y5Q9 Q8WUA4	1.26e-05
hsa-miR-663	corum_1113	Q8WUA4 Q9Y5Q8	0.011578
hsa-miR-762	corum_1113	Q8WUA4 Q9Y5Q8	0.0275847
hsa-miR-532-3p	corum_1114	Q9Y5Q9 Q8WUA4	5.19e-05
hsa-miR-1908	corum_1114	Q92994 Q9Y5Q8	0.0243033
hsa-miR-1231	corum_1114	Q8WUA4 P20226	0.00938876
hsa-miR-663	corum_1114	Q8WUA4 Q92994 Q9Y5Q8	0.00551649
hsa-miR-324-3p	corum_1114	Q8WUA4 P20226	0.000732524
hsa-miR-920	corum_1116	O14980 O15392	0.000557081
hsa-miR-939	corum_1116	O14980 O15392	0.000584474
hsa-miR-423-5p	corum_1116	O14980 O15392	0.000319273
hsa-miR-920	corum_1117	O14980 O15392	0
hsa-miR-939	corum_1117	O14980 O15392	0
hsa-miR-423-5p	corum_1117	O14980 O15392	0
hsa-miR-490-3p	corum_1141	Q8N684 O94913	0.000153959
hsa-miR-661	corum_1141	Q8N684 P26368 O94913	0.005794
hsa-miR-1308	corum_1141	Q14444 Q9UKF6	0.0191653
hsa-miR-1538	corum_1141	P26368 P19447	0.0073179
hsa-miR-550	corum_1141	Q8N684 P26368	0.0144803
hsa-miR-654-5p	corum_1141	P26368 P26599 O43809 Q9UKF6	0.00082219
hsa-miR-541	corum_1141	P26599 O43809	0.0215461
hsa-miR-33a	corum_1146	Q05048 Q12996	4.3e-06
hsa-miR-33a	corum_1147	Q05048 Q12996	0.000143421
hsa-miR-296-3p	corum_1147	Q92797 Q05048	0.0148333
hsa-miR-1974	corum_1149	P62805 P49321	0.00801719
hsa-miR-1974	corum_1150	P62805 P49321	0.00579743
hsa-miR-877	corum_1166	O96019 P60709	0.00407743
hsa-miR-1254	corum_1178	Q6W2J9 P11142	0.00561955
hsa-miR-138	corum_1178	P11142 Q99496	0.00627775
hsa-miR-330-5p	corum_1179	Q8N0S6 Q9BU64	0.0202743
hsa-miR-490-5p	corum_1181	Q13435 Q9Y3C6 P52597	0.0156135
hsa-miR-587	corum_1181	Q9HCG8 Q9NW64 Q6NZY4	0.0322566
hsa-miR-1303	corum_1181	Q9Y3C6 P52597 Q9UMS4	0.0203512
hsa-miR-615-3p	corum_1181	P61326 P52597	0.0271814
hsa-miR-508-3p	corum_1181	Q9HCS7 Q15459	0.0243761
hsa-miR-146b-5p	corum_1181	Q9UNP9 O60506	0.00650274
hsa-miR-567	corum_1181	Q14562 Q15459	0.0474496
hsa-miR-2277	corum_1181	P62314 Q9UBB9	0.0148114
hsa-miR-1975	corum_1181	Q15459 Q9Y3C6	0.00424693
hsa-miR-638	corum_1183	Q8IYB3 Q9UPN6 O43660	0.0227855
hsa-miR-31	corum_1183	P11388 Q01130	0.0396613
hsa-miR-330-3p	corum_1183	P62314 P11388	0.0012056
hsa-miR-370	corum_1183	Q07955 Q15427 P62136	0.0125769
hsa-miR-491-5p	corum_1183	Q8IYB3 O15297	0.0334273
hsa-miR-718	corum_1183	Q15427 Q7L1Q6	0.0383697
hsa-miR-940	corum_1183	P62314 P11388	0.00638333
hsa-miR-210	corum_1183	Q9UPN6 Q99459	0.0464515
hsa-miR-769-3p	corum_1183	P11388 Q8IYB3 O43660	0.0145185
hsa-miR-198	corum_1183	Q14204 P78527	0.0189827
hsa-miR-572	corum_1183	Q15427 Q9UPN6 P62136	0.0166427
hsa-miR-1978	corum_1183	O43660 O15297	0.0181212
hsa-miR-493	corum_1183	P11388 Q99459	0.0181212
hsa-miR-767-5p	corum_1183	P11388 O75533	0.00508832
hsa-miR-2110	corum_1189	P13010 P12956	0.00337248
hsa-miR-942	corum_1189	P13010 P49917	0.000583274
hsa-miR-938	corum_1191	P24928 O00267 P19338	3.05e-07
hsa-miR-1306	corum_1193	P13010 P09874	0.00031483
hsa-miR-2110	corum_1193	P13010 P12956	0.00337248
hsa-miR-193a-5p	corum_1193	P12956 P09874	0.0156741
hsa-miR-1469	corum_1193	P13010 P09874	0.00205653
hsa-miR-423-5p	corum_1193	P13010 P09874	0.00908096
hsa-miR-1298	corum_1194	Q14186 Q96KQ7	0.000293643
hsa-miR-615-5p	corum_1195	Q6P2Q9 Q8IYB3	0
hsa-miR-608	corum_1195	Q6P2Q9 Q8IYB3	0
hsa-miR-769-3p	corum_1195	Q6P2Q9 Q8IYB3	0
hsa-miR-2110	corum_1220	P13010 P12956	0.000111341
hsa-miR-604	corum_1223	P62805 Q9Y5B9	0.00367055
hsa-miR-491-5p	corum_1223	P62158 Q9Y262	0.00314538
hsa-miR-659	corum_1223	Q08945 P27797	0.0292428
hsa-miR-675	corum_1223	P62158 Q9Y262 Q08945	0.00487146
hsa-miR-922	corum_1226	P27797 Q7L2E3	0.0001709
hsa-miR-936	corum_1226	P27797 Q7L2E3	0.000300602
hsa-miR-762	corum_1226	P09874 Q7L2E3	0.0439491
hsa-miR-199a-3p	corum_1226	P27797 Q7L2E3	1.52e-05
hsa-miR-675	corum_1226	P09874 Q7L2E3	0.00538559
hsa-miR-199b-3p	corum_1226	P27797 Q7L2E3	1.52e-05
hsa-miR-1254	corum_1227	Q96EY7 P27797	0.0111873
hsa-miR-604	corum_1230	Q9Y5B9 Q9UIG0	0.00458754
hsa-let-7e	corum_1230	Q96GM5 Q9UIG0	0.00857114
hsa-miR-601	corum_1230	Q96GM5 Q12824	0.00363173
hsa-miR-1909	corum_1231	Q07021 O14744	0.027787
hsa-miR-214	corum_1231	Q99873 Q07021	0.000104624
hsa-miR-1207-5p	corum_1231	Q99873 O14744	0.00746311
hsa-miR-601	corum_1237	Q96GM5 Q12824	0.000911093
hsa-miR-601	corum_1238	Q96GM5 Q12824	0.000911093
hsa-let-7b	corum_1239	Q92925 Q96GM5	0.00309681
hsa-miR-601	corum_1239	Q96GM5 Q12824	0.00127996
hsa-miR-601	corum_1251	Q96GM5 Q12824	0.000911093
hsa-let-7b	corum_1252	Q92925 Q96GM5	0.00309681
hsa-miR-601	corum_1252	Q96GM5 Q12824	0.00127996
hsa-miR-544	corum_1254	P30876 Q9UMN6	2.19e-05
hsa-miR-518d-5p	corum_1257	Q03164 P20226	0.00201252
hsa-miR-1248	corum_1257	Q92769 P49848	0.00604063
hsa-miR-2115	corum_1257	Q96ST3 Q92797	0.0231117
hsa-miR-198	corum_1257	Q96ST3 P20226	0.0157375
hsa-miR-181d	corum_1257	P20226 O94776	0.00127472
hsa-miR-520c-5p	corum_1257	Q03164 P20226	0.00201252
hsa-miR-516b	corum_1257	Q03164 Q15029	0.0249674
hsa-miR-526a	corum_1257	Q03164 P20226	0.00201252
hsa-miR-181b	corum_1257	P20226 O94776	0.00127472
hsa-miR-615-5p	corum_1261	P08621 Q8IYB3	0.00894424
hsa-miR-1908	corum_1261	Q8IYB3 P62995	0.00361746
hsa-miR-663	corum_1261	Q8IYB3 P62995	0.00619731
hsa-miR-769-3p	corum_1261	Q8IYB3 P62995	0.000308162
hsa-miR-762	corum_1261	Q8IYB3 P62995	0.0151596
hsa-miR-1275	corum_1261	P08621 Q9UQ35	0.0269448
hsa-miR-762	corum_1271	P55072 Q9BQE4	0.00183504
hsa-miR-762	corum_1272	P55072 Q9BQE4	0.00183504
hsa-miR-760	corum_1273	Q9ULM6 O95628	0.00561579
hsa-miR-2116	corum_1275	Q9UM11 P30260	0.0011595
hsa-miR-125a-3p	corum_1276	Q9UM13 Q9UJX2	0.00345589
hsa-miR-331-5p	corum_1276	Q9UM13 Q9UJX2	0.00133332
hsa-miR-1538	corum_1307	O60506 O75534	0.000160547
hsa-miR-1204	corum_1307	O60506 O75534	5.01e-05
hsa-miR-671-5p	corum_1307	O60506 O75534	0.000357954
hsa-miR-296-3p	corum_1320	Q15542 O00268	0.00479776
hsa-miR-323-5p	corum_1321	Q16594 P20226	0.00415553
hsa-miR-486-3p	corum_1330	Q12905 P55265	0.000216567
hsa-miR-765	corum_1330	Q12906 P55265	9.39e-05
hsa-miR-423-5p	corum_1330	Q12906 P55265	0.000319273
hsa-miR-1275	corum_1330	Q12906 P55265	0.00341771
hsa-miR-511	corum_1332	O14979 Q12906	0.0221425
hsa-miR-423-3p	corum_1332	Q01844 P35637	0.0454947
hsa-miR-18a	corum_1332	Q01844 P31943	0.00401186
hsa-miR-1266	corum_1335	O95071 Q6P2Q9	0.00991608
hsa-miR-1974	corum_1335	Q6P2Q9 Q9BUQ8	0.0421426
hsa-miR-1248	corum_1335	P07437 P43243	0.00165349
hsa-miR-516a-3p	corum_1335	Q6P2Q9 P11021	0.00293947
hsa-miR-943	corum_1335	Q6P2Q9 P43243	0.000334572
hsa-miR-210	corum_1335	Q9UG63 Q99459	0.0117825
hsa-miR-23b	corum_1335	Q99459 P43243	0.000426581
hsa-miR-24	corum_1335	Q6P2Q9 Q99459 Q15029	0.00201612
hsa-miR-1979	corum_1335	Q6P2Q9 Q99459	0.00406493
hsa-miR-601	corum_1348	O75694 Q53GS7	1.2e-05
hsa-miR-296-3p	corum_1348	O75694 Q53GS7	0.000543711
hsa-miR-654-5p	corum_1352	O95251 Q6IE81	0.000474873
hsa-miR-675	corum_1376	P09622 O00330	0.000699733
hsa-miR-323-5p	corum_1385	Q9UPY3 Q9UKV8	0.000467961
hsa-miR-497	corum_1385	Q9UPY3 Q9UKV8	3.79e-06
hsa-miR-1180	corum_1413	Q6ZRS2 Q8TAQ2	0.00853073
hsa-miR-1267	corum_1413	Q13263 Q8TAQ2	3.39e-05
hsa-miR-486-3p	corum_1413	Q6ZRS2 Q15459	0.0189408
hsa-miR-129-5p	corum_1413	Q13263 Q15459	0.00752287
hsa-miR-1182	corum_1413	Q13263 Q15459	0.00736233
hsa-miR-1470	corum_1413	Q6ZRS2 Q13263	0.000136144
hsa-miR-502-5p	corum_1413	Q13263 Q15459	0.00434748
hsa-miR-566	corum_1413	Q13263 Q15459	0.000736894
hsa-miR-567	corum_1413	Q13263 Q15459	0.000112558
hsa-miR-296-3p	corum_1413	Q13263 Q15459	0.0423106
hsa-miR-608	corum_1415	Q969G3 Q96GM5	0.0344924
hsa-miR-601	corum_1415	Q96GM5 Q12824	0.000228116
hsa-miR-601	corum_1416	Q96GM5 Q12824	0.000617655
hsa-miR-877	corum_1418	P60709 O96019	0.0164911
hsa-miR-1268	corum_1418	P60709 P51531	0.0417815
hsa-miR-601	corum_1418	Q96GM5 Q12824	0.00173077
hsa-miR-615-5p	corum_1452	P33993 Q14566	0.00104648
hsa-miR-296-3p	corum_1453	Q16778 P62805	0.00901728
hsa-miR-760	corum_1455	P49916 P18887	0.00124722
hsa-miR-637	corum_1474	P28749 Q13485	0.0134637
hsa-miR-129-5p	corum_1480	P35659 Q9UQ35	7.84e-05
hsa-miR-744	corum_1488	Q13547 Q01094	0.00171978
hsa-miR-760	corum_1492	Q92618 O75362	0.0141707
hsa-miR-1268	corum_1493	Q92769 Q13330	0.0110392
hsa-miR-665	corum_1505	Q92769 Q96ST3	0.00112491
hsa-miR-1268	corum_1505	Q92769 Q9Y618	0.0110392
hsa-miR-34a	corum_1534	P40337 P17980	5.41e-05
hsa-miR-622	corum_1538	P04049 P30153	0.000142718
hsa-miR-1268	corum_1543	P67775 P30153	0
hsa-miR-1268	corum_1544	P67775 P30153	0.00039422
hsa-miR-342-5p	corum_1545	P30153 Q9UL42 Q8ND90	0.00726999
hsa-miR-711	corum_1545	Q7Z5Y7 Q93008	0.00300574
hsa-miR-1306	corum_1563	P15927 P13010	9.28e-05
hsa-miR-2110	corum_1563	P13010 P12956	0.00103561
hsa-miR-1909	corum_1563	P15927 P12956	0.0152749
hsa-miR-1908	corum_1563	P15927 P12956	0.00361746
hsa-miR-1207-5p	corum_1563	P15927 P12956	0.00395436
hsa-miR-1469	corum_1563	P13010 Q12888	0.000624159
hsa-miR-2110	corum_1566	P13010 P12956	0.0019978
hsa-miR-2110	corum_1568	P13010 P12956	0.000111341
hsa-miR-2110	corum_1569	P13010 P12956	0.000429504
hsa-miR-663b	corum_1569	P12956 P09017	0.000204955
hsa-miR-2110	corum_1570	P13010 P12956	0.000111341
hsa-miR-615-5p	corum_1571	Q00341 P12956	0.00386905
hsa-miR-2110	corum_1571	P13010 P12956	0.000429504
hsa-miR-193a-5p	corum_1571	P12956 P78527	0.00216694
hsa-miR-939	corum_1571	P12956 P78527	0.00219236
hsa-miR-323-5p	corum_1571	Q00341 P78527	0.00176371
hsa-miR-296-3p	corum_1571	P12956 P78527	0.00204271
hsa-miR-2110	corum_1572	P13010 P12956	0.000111341
hsa-miR-193a-5p	corum_1572	P12956 P78527	0.000577543
hsa-miR-939	corum_1572	P12956 P78527	0.000584474
hsa-miR-296-3p	corum_1572	P12956 P78527	0.000543711
hsa-miR-2110	corum_1573	P13010 P12956	0.000429504
hsa-miR-942	corum_1573	P13010 P49917	7.06e-05
hsa-miR-1306	corum_1575	P13010 P09874	0.000182717
hsa-miR-2110	corum_1575	P13010 P12956	0.0019978
hsa-miR-193a-5p	corum_1575	P12956 P09874 P78527	0.000625024
hsa-miR-920	corum_1575	P09874 P78527	0.00922446
hsa-miR-939	corum_1575	P12956 P78527	0.00964755
hsa-miR-1469	corum_1575	P13010 P09874	0.00121115
hsa-miR-762	corum_1575	P09874 P78527	0.0275847
hsa-miR-675	corum_1575	P11387 P09874	0.00321153
hsa-miR-423-5p	corum_1575	P13010 P09874	0.00546388
hsa-miR-296-3p	corum_1575	P12956 P78527	0.00901728
hsa-miR-1275	corum_1575	P13010 P09874	0.0479252
hsa-miR-1306	corum_1576	P13010 P24928 P09874	6.57e-06
hsa-miR-2110	corum_1576	P13010 P12956	0.00337248
hsa-miR-193a-5p	corum_1576	P12956 P09874 P78527	0.00136281
hsa-miR-920	corum_1576	P09874 P78527	0.0151663
hsa-miR-1908	corum_1576	P12956 P24928	0.011318
hsa-miR-939	corum_1576	P12956 P78527	0.0158456
hsa-miR-1469	corum_1576	P13010 P09874	0.00205653
hsa-miR-762	corum_1576	P09874 P78527	0.0439491
hsa-miR-675	corum_1576	P11387 P09874	0.00538559
hsa-miR-423-5p	corum_1576	P13010 P09874	0.00908096
hsa-miR-296-3p	corum_1576	P12956 P78527	0.0148333
hsa-miR-625	corum_1578	Q12906 P13010	0.000209163
hsa-miR-615-5p	corum_1578	P20042 P05198	0.0165486
hsa-miR-299-5p	corum_1578	P13010 P05198	1.93e-05
hsa-miR-765	corum_1578	Q12906 P05198	0.00169544
hsa-miR-939	corum_1578	Q12906 P05198 P78527	0.000634704
hsa-miR-1469	corum_1578	Q9H2G9 P13010	0.00121115
hsa-miR-323-5p	corum_1578	Q12906 P78527	0.00783465
hsa-miR-762	corum_1578	P05198 P78527	0.0275847
hsa-miR-423-5p	corum_1578	Q12906 P13010	0.00546388
hsa-miR-1275	corum_1578	Q12906 P13010	0.0479252
hsa-miR-542-5p	corum_1580	Q04637 Q13541	2.9e-06
hsa-miR-762	corum_1580	Q04637 Q13541	0.00183504
hsa-miR-762	corum_1581	Q04637 P05198	0.0275847
hsa-miR-296-3p	corum_1581	P55884 Q04637	0.00901728
hsa-miR-1254	corum_1582	O15371 O15372	0.0111873
hsa-miR-296-3p	corum_1645	P24941 P20248	0.00204271
hsa-miR-296-3p	corum_1646	P24941 P20248	0.000543711
hsa-miR-636	corum_1648	O00716 P20248	1.25e-05
hsa-miR-296-3p	corum_1648	P24941 P20248	0.000543711
hsa-miR-296-3p	corum_1649	P24941 P20248	0.000543711
hsa-miR-296-3p	corum_1651	P24941 P20248	0
hsa-miR-615-5p	corum_1664	P06493 P36873	0.0397077
hsa-miR-296-3p	corum_1667	P24941 P20248	0.00204271
hsa-miR-541	corum_1669	P06493 P12004	0.000215921
hsa-miR-541	corum_1670	P06493 P12004	0.000215921
hsa-miR-541	corum_1671	P06493 P12004	0.000215921
hsa-miR-541	corum_1672	P06493 P12004	0.000215921
hsa-miR-615-5p	corum_1673	P06493 Q04726	0.00386905
hsa-miR-1909	corum_1673	Q04726 P14635	0.00672192
hsa-miR-1275	corum_1681	P41002 P14635	0.00341771
hsa-miR-920	corum_1728	P49711 P09874	0.0321558
hsa-miR-486-3p	corum_1728	P09874 P11388	0.0138657
hsa-miR-1282	corum_1728	O00505 P11388	4e-06
hsa-miR-1469	corum_1728	P52294 P09874	0.00464745
hsa-miR-125b	corum_1728	P09874 P02545	4.1e-05
hsa-miR-1307	corum_1728	P52294 P02545	0.000732524
hsa-miR-330-5p	corum_1728	P49711 P09874	0.00683269
hsa-miR-670	corum_1728	P09874 P02545	0.00177735
hsa-miR-342-5p	corum_1729	P09874 P19338	0.00533191
hsa-miR-34c-5p	corum_1733	Q99873 Q09472	6.96e-05
hsa-miR-138	corum_1733	Q99873 Q09472	0.000136003
hsa-miR-617	corum_1733	Q09472 P04637	7.98e-08
hsa-miR-885-3p	corum_1733	Q99873 Q09472	0.000136003
hsa-miR-1274a	corum_1733	Q99873 Q09472	4.35e-05
hsa-miR-331-3p	corum_1733	Q99873 Q09472	6.76e-06
hsa-miR-1976	corum_1733	Q99873 Q09472	4.56e-06
hsa-miR-188-3p	corum_1735	Q15427 Q15459	0.000143688
hsa-miR-490-5p	corum_1737	Q13435 Q86XP3	9.14e-05
hsa-miR-612	corum_1750	P60510 P57678	0.000303681
hsa-miR-632	corum_1753	P68400 P19784	2.66e-05
hsa-miR-370	corum_1754	P67870 P68400	0
hsa-miR-370	corum_1756	P67870 P68400	2.84e-05
hsa-miR-632	corum_1756	P68400 P19784	2.66e-05
hsa-miR-370	corum_1757	P67870 P68400	0.000111199
hsa-miR-632	corum_1757	P68400 P19784	0.000104155
hsa-miR-671-3p	corum_1759	P14678 P26368	0.000697652
hsa-miR-615-5p	corum_1762	P26368 P08621	0.0165486
hsa-miR-296-3p	corum_1762	P26368 P08621	0.00901728
hsa-miR-1275	corum_1762	Q15029 P26368 P08621	0.00596439
hsa-miR-615-5p	corum_1763	P26368 P08621	0.00894424
hsa-miR-1974	corum_1763	Q15428 P08621	0.000786528
hsa-miR-296-3p	corum_1763	P26368 P08621	0.00479776
hsa-miR-1275	corum_1763	P26368 P08621	0.0269448
hsa-miR-33a	corum_1765	Q05048 Q12996	0.000143421
hsa-miR-296-3p	corum_1765	Q92797 Q05048	0.0148333
hsa-miR-1908	corum_1767	P24928 O43809	0.00361746
hsa-miR-1908	corum_1768	P24928 O43809	0.00683969
hsa-miR-1908	corum_1769	P24928 O43809	0.00153093
hsa-miR-762	corum_1784	Q9Y3C5 O95630	0.00183504
hsa-miR-663	corum_1799	P60953 Q9NUG6	0.0283159
hsa-miR-362-5p	corum_1815	Q09472 P35222	4.2e-06
hsa-miR-1274a	corum_1815	Q09472 P35222	0.000804169
hsa-miR-1274b	corum_1815	Q09472 P35222	0.000379132
hsa-miR-362-5p	corum_1817	Q09472 P35222	2.12e-07
hsa-miR-1274a	corum_1817	Q09472 P35222	4.35e-05
hsa-miR-1274b	corum_1817	Q09472 P35222	2.01e-05
hsa-miR-296-5p	corum_1831	Q09472 Q9Y6X2	1.7e-06
hsa-miR-31	corum_1849	P35222 Q9Y2T1	1.6e-05
hsa-miR-296-3p	corum_1852	O43684 O60566	0.00204271
hsa-miR-296-3p	corum_1853	O43684 O60566	0.000543711
hsa-miR-637	corum_1856	Q96FF9 Q14683	0.0134637
hsa-miR-323-5p	corum_1856	Q96FF9 Q14683	0.00783465
hsa-miR-762	corum_1856	Q96FF9 Q14683	0.0275847
hsa-miR-744	corum_1856	Q9NTI5 Q14683	0.00764748
hsa-miR-629	corum_2099	Q04206 O15027	0.00533191
hsa-miR-409-5p	corum_2106	Q9H9Y6 P52434	0.0011551
hsa-miR-1180	corum_2107	Q9UKB1 Q04864	0.0184094
hsa-miR-885-3p	corum_2107	Q9UKB1 Q9UPN7	0.0264922
hsa-miR-1225-5p	corum_2107	O75170 Q9UPN7	0.0125397
hsa-miR-1254	corum_2128	P62136 P11142	0.000465559
hsa-miR-1254	corum_2135	P04150 Q02790	0.000465559
hsa-miR-484	corum_2136	P49281 P62937	1.54e-05
hsa-miR-1909	corum_2141	P31948 Q9NZL4	0.0152749
hsa-miR-220c	corum_2141	P31948 Q9NZL4	3.48e-05
hsa-miR-1229	corum_2141	P31948 P25685	2.29e-05
hsa-miR-663	corum_2174	Q99627 Q13098	0.0397155
hsa-miR-663	corum_2179	Q99627 Q13098	0.0397155
hsa-miR-296-3p	corum_2183	Q9BZK7 Q86T24	0.0423106
hsa-miR-1909	corum_2197	P39748 O60921	0.00672192
hsa-miR-453	corum_2203	P40938 O60885	0.00195825
hsa-miR-33a	corum_2211	Q05048 Q12996	4.2e-05
hsa-miR-1912	corum_2252	P78371 P50991	1.57e-05
hsa-miR-941	corum_2252	P78371 P50991	1.26e-05
hsa-miR-1908	corum_2280	P17612 P68106	0.00361746
hsa-miR-1207-5p	corum_2280	P17612 P68106	0.00395436
hsa-miR-663	corum_2283	P17612 P13861	0.00265462
hsa-miR-564	corum_2306	Q9Y2T2 O14617	2.01e-05
hsa-miR-1909	corum_2318	P11047 O15230	0.0152749
hsa-miR-1909	corum_2319	P11047 O15230	0.0152749
hsa-miR-1298	corum_2324	P63096 P16473	0.000162747
hsa-miR-623	corum_2348	O00622 P18084	8.29e-06
hsa-miR-1248	corum_2437	P23229 O00622	2.34e-06
hsa-miR-636	corum_2466	P98161 Q9Y490	0.00180349
hsa-miR-632	corum_2466	P98161 Q9Y490	0.00368206
hsa-miR-1207-5p	corum_2508	P22681 P00519	0.000444371
hsa-miR-608	corum_2508	P22681 P00519	0.00235505
hsa-miR-1207-5p	corum_2581	O15392 P20936	0.00167657
hsa-miR-193a-5p	corum_2589	Q13247 Q08170	0.00216694
hsa-miR-1254	corum_2599	O60563 P19338	0.00216106
hsa-miR-661	corum_2599	O60563 P19338	0.00191922
hsa-miR-938	corum_2599	P24928 P19338	7.8e-05
hsa-miR-182	corum_2599	O60563 P19338	9.92e-06
hsa-miR-423-3p	corum_2602	O94992 O60563	6.63e-05
hsa-miR-1268	corum_2611	P24928 P60709	0.00039422
hsa-miR-1268	corum_2613	P24928 P60709	0.00039422
hsa-miR-608	corum_2613	P24928 P20226	0.00235505
hsa-miR-193a-5p	corum_2614	P07437 Q15814	0.00216694
hsa-miR-608	corum_2624	P24928 Q15648	0.00848429
hsa-miR-296-3p	corum_2624	P25440 P49336	0.00204271
hsa-miR-193a-5p	corum_2634	Q09472 P18146	0
hsa-miR-615-5p	corum_2638	Q7KZ85 Q06330	0.0165486
hsa-miR-193a-5p	corum_2638	Q09472 Q7KZ85	0.00954068
hsa-miR-296-5p	corum_2638	Q09472 Q06330	3.32e-05
hsa-miR-502-5p	corum_2638	Q09472 Q7KZ85	0.000804169
hsa-miR-1254	corum_2639	Q09472 Q92585 O60563	0.00295904
hsa-miR-615-5p	corum_2639	Q06330 Q9BT40 Q7KZ85	0.0358798
hsa-miR-193a-5p	corum_2639	Q09472 Q92585 Q7KZ85	0.0186154
hsa-miR-604	corum_2639	Q9BT40 Q9Y5B9	0.00367055
hsa-miR-661	corum_2639	Q92585 O60563	0.0214429
hsa-miR-552	corum_2639	P24928 Q9BT40	0.000564563
hsa-miR-296-5p	corum_2639	Q09472 Q06330	0.000447338
hsa-miR-502-5p	corum_2639	Q09472 Q7KZ85	0.00958668
hsa-miR-504	corum_2639	Q09472 Q92585	0.000120375
hsa-miR-612	corum_2639	Q09472 Q92585	0.016307
hsa-miR-711	corum_2645	Q09472 P15336	2.7e-06
hsa-miR-1268	corum_2657	Q92769 Q13330	0.00666775
hsa-miR-617	corum_2676	Q09472 P04637	7.98e-08
hsa-miR-1291	corum_2676	Q86X55 Q09472	9.57e-06
hsa-miR-617	corum_2677	Q09472 P04637	0
hsa-miR-139-3p	corum_2685	P24928 P52434	0.000667901
hsa-miR-139-3p	corum_2686	P24928 P52434	0.000289152
hsa-miR-1974	corum_2703	P14174 P09936	0.000325114
hsa-miR-637	corum_2706	P08047 Q13485	0.000836604
hsa-miR-615-5p	corum_2706	P08047 Q13485	0.00104648
hsa-miR-1275	corum_2706	P08047 Q13485	0.00341771
hsa-miR-663	corum_2715	Q13098 Q99627	0.0283159
hsa-miR-370	corum_2719	P67870 P68400	0.000111199
hsa-miR-632	corum_2719	P68400 P19784	0.000104155
hsa-miR-370	corum_2720	P67870 P68400	2.84e-05
hsa-miR-632	corum_2720	P68400 P19784	2.66e-05
hsa-miR-665	corum_2721	Q96ST3 Q92769	0.0233193
hsa-miR-873	corum_2721	P34932 Q92769	0.000503669
hsa-miR-2115	corum_2721	Q96ST3 P11021	0.00787964
hsa-miR-220b	corum_2721	P11142 P08047	0.000226192
hsa-miR-767-5p	corum_2721	P08047 Q92769	0.00132903
hsa-miR-760	corum_2730	Q9UPS6 Q8ND76	0.00561579
hsa-miR-188-3p	corum_2755	Q15427 Q15459	0.0267688
hsa-miR-941	corum_2755	P26368 Q15427	0.00292274
hsa-miR-2110	corum_2766	P13010 P12956	0.00337248
hsa-miR-615-5p	corum_2791	P33993 Q14566	0.00104648
hsa-miR-920	corum_2791	P33991 Q14566	0.000557081
hsa-miR-608	corum_2791	P33993 P33991	0.00235505
hsa-miR-296-3p	corum_2791	P33993 P33991	0.000543711
hsa-miR-615-5p	corum_2792	P33993 Q14566	0.00386905
hsa-miR-920	corum_2792	P33991 Q14566	0.00209183
hsa-miR-608	corum_2792	P33993 P33991	0.00848429
hsa-miR-296-3p	corum_2792	P33993 P33991	0.00204271
hsa-miR-762	corum_2808	P27695 O60921	0.00666939
hsa-miR-455-3p	corum_2811	P00519 P38398	0
hsa-miR-1275	corum_2819	Q13363 Q99708	0.00341771
hsa-miR-139-3p	corum_2825	P24928 P52434	0.00239314
hsa-miR-1273	corum_2837	P55072 P11142	1.98e-06
hsa-miR-338-3p	corum_2837	P11142 Q00610	9.92e-06
hsa-miR-920	corum_2838	P54105 O14744	0.000557081
hsa-miR-423-5p	corum_2838	P54105 O14744	0.000319273
hsa-miR-671-5p	corum_2838	P54105 O14744	3.76e-05
hsa-miR-665	corum_2851	Q96ST3 Q92769	0.00626376
hsa-miR-654-5p	corum_2858	O95251 Q6IE81	0.00371444
hsa-miR-654-5p	corum_2859	O95251 Q6IE81	0.0150987
hsa-miR-541	corum_2859	Q92794 O95251	0.00730383
hsa-miR-423-3p	corum_2873	O94992 O60563	6.63e-05
hsa-miR-423-3p	corum_2878	O94992 O60563	6.63e-05
hsa-miR-296-3p	corum_2891	Q9NZ42 Q96BI3	0.00204271
hsa-miR-615-5p	corum_2908	Q06330 Q96T58	0
hsa-miR-2110	corum_2918	P13010 P12956	0.000111341
hsa-miR-1275	corum_2923	Q13363 Q99708	0.00341771
hsa-miR-615-5p	corum_2930	Q06330 Q96T58	0.00104648
hsa-miR-615-5p	corum_2931	Q06330 Q96T58	0.00386905
hsa-miR-1275	corum_2931	Q13363 Q99708	0.0121322
hsa-miR-615-5p	corum_2948	O75306 P49821 P19404	0.0194939
hsa-miR-668	corum_2966	P63096 P81274	2e-06
hsa-miR-34c-5p	corum_3009	P49848 Q6P1X5	0.00486493
hsa-miR-323-5p	corum_3009	Q16594 P20226	0.0276053
hsa-miR-296-3p	corum_3009	Q15542 O00268	0.0314818
hsa-miR-296-3p	corum_3010	Q15542 O00268	0.00479776
hsa-miR-323-5p	corum_3032	Q9UPY3 Q9UKV8	0.00176371
hsa-miR-497	corum_3032	Q9UPY3 Q9UKV8	1.5e-05
hsa-miR-1908	corum_3040	P47897 P41252	0.0427508
hsa-miR-1268	corum_3040	P56192 P41252	0.0417815
hsa-miR-769-3p	corum_3040	P47897 Q9P2J5	0.00441496
hsa-miR-612	corum_3040	O43324 P41252	0.0100213
hsa-miR-24	corum_3040	P47897 P56192	0.00416147
hsa-miR-449c	corum_3040	O43324 P41252	0.00152382
hsa-miR-33a	corum_3040	P54136 P07814	0.000645115
hsa-miR-744	corum_3044	P12755 Q13547	0.00171978
hsa-miR-665	corum_3048	Q92769 Q96ST3	0.00033745
hsa-miR-665	corum_3053	Q92769 Q96ST3	3.54e-05
hsa-miR-665	corum_3054	Q92769 Q96ST3	3.54e-05
hsa-miR-520c-3p	corum_3055	P61353 P18077	0.0160966
hsa-miR-1268	corum_3060	P24928 P51531	0.0167137
hsa-miR-765	corum_3063	O96019 O14744	0.0028679
hsa-miR-939	corum_3063	O96019 O14744	0.0158456
hsa-miR-1974	corum_3064	P20226 Q92925	0.0484754
hsa-let-7b	corum_3064	Q92925 Q96GM5	0.0203628
hsa-miR-601	corum_3064	Q96GM5 Q12824	0.00889682
hsa-let-7b	corum_3065	Q92925 Q96GM5	0.00416147
hsa-miR-601	corum_3065	Q96GM5 Q12824	0.00173077
hsa-miR-1538	corum_3066	P19447 Q12824	0.00395224
hsa-miR-1254	corum_3082	P19338 Q92841	0.0148288
hsa-miR-661	corum_3082	P19338 P31943	0.0132691
hsa-miR-569	corum_3082	Q08211 Q92841	2e-06
hsa-miR-1538	corum_3082	P19338 P31943	0.00236696
hsa-miR-18b	corum_3082	Q08211 P31943	0.000357252
hsa-miR-2115	corum_3082	Q92841 P11021	0.00152382
hsa-miR-18a	corum_3082	Q08211 P31943	0.000645115
hsa-miR-127-3p	corum_3088	P30279 Q00534	0
hsa-miR-515-3p	corum_3088	P30279 Q00534	0
hsa-miR-541	corum_3089	Q00534 P30281	0
hsa-miR-615-5p	corum_3102	Q00341 P12956	0.0165486
hsa-miR-2110	corum_3102	P13010 P12956	0.0019978
hsa-miR-193a-5p	corum_3102	P12956 P78527	0.00954068
hsa-miR-1909	corum_3102	P12956 P55265	0.027787
hsa-miR-939	corum_3102	Q08211 P12956 P78527	0.000634704
hsa-miR-1469	corum_3102	P13010 P55265	0.00121115
hsa-miR-323-5p	corum_3102	Q00341 P78527	0.00783465
hsa-miR-423-5p	corum_3102	P13010 P55265	0.00546388
hsa-miR-296-3p	corum_3102	P12956 P78527	0.00901728
hsa-miR-1275	corum_3102	P13010 P55265	0.0479252
hsa-miR-452	corum_3127	P84243 Q04724	8.6e-06
hsa-miR-1207-5p	corum_3127	P84243 Q04726	0.0123274
hsa-miR-342-5p	corum_3135	P09874 P19338	0.00263165
hsa-miR-1306	corum_3137	P24928 P09874	0.00139503
hsa-miR-638	corum_3137	P09874 Q14469	0.00645688
hsa-miR-486-3p	corum_3137	P62805 P09874	0.0249068
hsa-miR-423-5p	corum_3137	P09874 Q14469	0.0348923
hsa-miR-1306	corum_3142	P24928 P09874	0.000495976
hsa-miR-638	corum_3142	P09874 Q14469	0.00237627
hsa-miR-423-5p	corum_3142	P09874 Q14469	0.0138014
hsa-miR-744	corum_3149	Q04726 Q13547	0.0472595
hsa-miR-744	corum_3156	Q06330 Q13547	0.000456064
hsa-miR-665	corum_3167	Q92769 Q96ST3	0.000658645
hsa-miR-1268	corum_3167	Q92769 Q9Y618	0.00666775
hsa-miR-615-5p	corum_3197	P12755 Q13485	0.00104648
hsa-miR-760	corum_3197	P12755 P12757	0.000328663
hsa-miR-1275	corum_3197	P12755 Q13485	0.00341771
hsa-miR-615-5p	corum_3200	P12755 Q13485	0
hsa-miR-1275	corum_3200	P12755 Q13485	0
hsa-miR-615-5p	corum_3206	P12755 Q13485	0.00104648
hsa-miR-1275	corum_3206	P12755 Q13485	0.00341771
hsa-miR-296-3p	corum_3271	Q9NZ42 Q96BI3	0.00479776
hsa-miR-939	corum_3618	Q08211 P12956	0.000584474
hsa-miR-615-5p	corum_3739	P12755 Q13485	0.00104648
hsa-miR-1275	corum_3739	P12755 Q13485	0.00341771
hsa-miR-615-5p	corum_3740	P12755 Q13485	0.00104648
hsa-miR-1275	corum_3740	P12755 Q13485	0.00341771
hsa-miR-127-5p	corum_3900	Q14186 Q01094	1.43e-06
hsa-miR-615-5p	corum_3959	P12755 Q13485	0.00104648
hsa-miR-1275	corum_3959	P12755 Q13485	0.00341771
hsa-miR-744	corum_3961	P12755 Q13547	0.00171978
hsa-miR-2110	corum_4081	P13010 P12956	0
hsa-miR-2110	corum_4082	P13010 P12956	0.000111341
hsa-miR-762	corum_4997	P55072 Q9BQE4	0.00183504
hsa-miR-762	corum_4998	P55072 Q9BQE4	0.00183504
hsa-miR-885-3p	corum_4999	Q9UBV2 Q9BQE4	0.00242155
hsa-miR-762	corum_4999	P55072 Q9BQE4	0.0275847
hsa-miR-221	corum_5004	P11142 P50502	0.0028086
hsa-miR-936	corum_5004	P31948 Q99615	0.0092362
hsa-miR-205	corum_5004	P07437 Q02790	0.000412135
hsa-miR-541	corum_5100	Q00534 P30281	5.55e-05
hsa-miR-541	corum_5101	Q00534 P30281	0.000215921
hsa-miR-1304	corum_5146	P05549 P06400	0
hsa-miR-1909	corum_5165	O43747 P09958	0.00185
