# Supplementary material for: MicroRNAs coordinately regulate protein complexes
Source: BMC Syst Biol. 2011 Aug 25;5:136. doi: 10.1186/1752-0509-5-136 (PMC3170341; doi:10.1186/1752-0509-5-136)
Supplement: Additional file 6 — Supplementary Table S6, average Pearson correlation of miRNAs that simultaneously target a specific complex [file 1752-0509-5-136-S6.XLSX]

## Sheet: Tabelle1
Supplementary Table 6: Average Pearson correlation of miRNAs that simultaneously target a specific complex
Complex	Description	Average Pearson Correlation
corum_1	BCL6-HDAC4 complex	0.2063
corum_2	BCL6-HDAC5 complex	0.0551
corum_57	HDAC4-ERK2 complex	0.3045
corum_98	p300-MDM2-p53 protein complex	-0.1944
corum_541	IGF1-IGFBP3-ALS complex	0.2464
corum_571	p300-CBP-p270 complex	-0.0843
corum_595	Kv4.2-DPP10 channel complex	0.2059
corum_620	CoREST-HDAC complex	0.0974
corum_636	BHC complex (BRAF-histone deacetylase complex)	0.0634
corum_642	CtBP complex	-0.0104
corum_702	ARD1-NATH complex	0.1621
corum_809	eRF1-eRF3-GTP-Mg(2+) complex	0.0188
corum_814	Postsplicing complex	0.3238
corum_815	MRIP-MBS-RHOA complex	0.8444
corum_817	MRIP-MBS complex	0.8444
corum_876	SNARE complex (VAMP3, STX6, VTI1A)	-0.1151
corum_947	CDC7-DBF7 complex	0.0606
corum_1058	SNX complex (SNX1, SNX6)	0.1294
corum_1104	SNX complex (SNX1a, SNX2, SNX4, TFRC)	0.0316
corum_1121	WNK1-OSR1 complex	0.1714
corum_1123	WNK1-SPAk complex	0.0045
corum_1187	ESCRT-II complex	0.5232
corum_1250	pRB-E2F-1 complex	0.4554
corum_1355		0.2059
corum_1369		0.3461
corum_1376		0.2694
corum_1387	TTP-AGO2 complex	0.2694
corum_1430		0.1121
corum_1463		0.2694
corum_1492		0.1015
corum_1510		-0.1152
corum_1594		0.7376
corum_1620	G protein complex (HDAC4, GNB1, GNG2)	0.2317
corum_1629		0.6117
corum_1682		0.2694
corum_1693		0.0267
corum_1694		-0.0678
corum_1733		-0.1944
corum_1757		0.3461
corum_1780	TGF-beta receptor-SMAD3 complex	0.0009
corum_1787	Nogo-potassium channel complex	0.272
corum_1868		0.1341
corum_1869		-0.0139
corum_2174	COP9 signalosome complex	0.636
corum_2242	TGM2-HD-CALM1 complex	0.0821
corum_2266	PPP3CA-PPP3CA-RCAN1 complex	0.1358
corum_2286		0.636
corum_2312		0.5232
corum_2338		-0.0521
corum_2339		0.1374
corum_2340		0.1374
corum_2355	ITGAV-ITGB3-CD47-FCER2 complex	0.1635
corum_2356	ITGB3-ITGAV-CD47 complex	0.1635
corum_2363	ITGAV-ITGB3-PXN-PTK2b complex	0.8444
corum_2364	ITGAV-ITGB3-ADAM23 complex	0.2059
corum_2366	ITGAV-ITGB3-PPAP2b complex	0.2059
corum_2376	ITGA2B-ITGB3-FN1-TGM2 complex	0.8444
corum_2377	ITGA2b-ITGB3-CD47-SRC complex	0.0352
corum_2401	ITGA3-ITGB1-THBS1 complex	-0.0204
corum_2411	ITGA6-ITGB1-CD151 complex	0.2317
corum_2413	ITGA6-ITGB1 complex	0.5232
corum_2431	ITGA2-ITGB1-COL6A3 complex	0.5232
corum_2434	ITGA1-ITGB1-COL6A3 complex	0.5232
corum_2437	ITGA6-ITGB1-CYR61 complex	0.5232
corum_2447	ITGA9-ITGB1-ADAM12 complex	0.5232
corum_2459		-0.0359
corum_2470	p130Cas-ER-alpha-cSrc-kinase- PI3-kinase p85-subunit complex	0.1228
corum_2480	CIN85 complex (CIN85, CRK, BCAR1, CBL, PIK3R1, GRB2, SOS1)	-0.0764
corum_2534	Cbl-SLP-76-Grb2 complex, Fc receptor gamma-R1 stimulated	-0.0432
corum_2542	EGFR-CBL-GRB2 complex	-0.0432
corum_2551	PDGFRA-PLC-gamma-1-PI3K-SHP-2 complex, PDGF stimulated	-0.143
corum_2564	p21(ras)GAP-Fyn-Lyn-Yes complex, thrombin stimulated	0.0606
corum_2577	Sam68-p85 P13K-IRS-1-IR signaling complex	0.122
corum_2590	FOXO1-FHL2-SIRT1 complex	0.1195
corum_2593	FOXO3-SIRT1 complex, oxidative stress stimulated	0.0235
corum_2632		0.2694
corum_2635	BETA2-Cyclin D1 complex	0.8444
corum_2643		-0.0843
corum_2644		0.1671
corum_2645		0.0781
corum_2646		-0.0843
corum_2647		-0.0843
corum_2676		-0.1944
corum_2677		-0.1944
corum_2695	ETS2-FOS-JUN complex	0.1041
corum_2704	Ectodermin-SMAD4 complex	0.8444
corum_2707	SMAD3-SMAD4-FOXO3-FOXG1 complex	0.0862
corum_2754	JUND-FOSB-SMAD3-SMAD4 complex	-0.0558
corum_2760	SMAD3-SMAD4-FOXO3 complex	0.0862
corum_2761	SMAD3-SMAD4-FOXO1 complex	-0.0274
corum_2790	ETS2-ETS1 complex	0.0806
corum_2798	MMP-2-claudin-1 complex	0.5232
corum_2834	SMAD4-SMAD2-SMAD3 complex	0.2833
corum_2846	ITGAV-ITGB3-THBS1 complex	0.4189
corum_2863	Serine-palmitoyltransferase (SPT) complex	-0.0606
corum_2872	ITGA2b-ITGB3-CD9-GP1b-CD47 complex	0.2227
corum_2893	BCR-ABL (p210 fusion protein)-GRB2-SOS1 complex	0.0697
corum_2895	SHC-GRB2 complex	-0.1026
corum_2896	ITGA2b-ITGB3-CD47-FAK complex	0.1096
corum_2917	Grb2-Sos complex, Fc receptor gamma-R1 stimulated	0.0697
corum_2923	SHARP-CtBP1-CtIP complex	0.2446
corum_2930	SHARP-CtIP-RBP-Jkappa complex	0.2446
corum_2972	ITGA9-ITGB1-VEGFA complex	0.5232
corum_2992	SMAD7-SMURF2 complex	0.122
corum_3058	ITGA11-ITGB1 complex	0.5232
corum_3059	ITGA11-ITGB1-COL1A1 complex	0.5232
corum_3087	CCND1-CDK6 complex	0.122
corum_3088	CCND2-CDK6 complex	0.0301
corum_3089	CCND3-CDK6 complex	0.122
corum_3154	Notch2(N-TM)-Notch2(N-EC)-Delta complex	0.1226
corum_3197	SMAD4-SNO-SKI complex	-0.0196
corum_3200	SMAD4-SKI complex	-0.0196
corum_3206	SMAD4-SKI-NCOR complex	-0.0196
corum_3739	SKI-SMAD2-SMAD4 pentameric complex	0.0132
corum_3740	SKI-SMAD3-SMAD4 pentameric complex	-0.0228
corum_3753	CREBBP-SMAD2-SMAD4 pentameric complex	0.0647
corum_3754	CREBBP-SMAD3-SMAD4 pentameric complex	0.2444
corum_3959	SMAD3-SMAD4-cSKI, TGF(beta)-dependent	-0.0228
corum_4043	NEMO-HIF2(alpha)-ARNT complex	0.06
corum_4089	SMAD6-HOXC8 complex	0.2059
corum_4478	CBF-DNA complex	0.2059
corum_5143	E2F1-Rb complex	0.4554
corum_5146	RB1-TFAP2A complex	0.636
corum_5157		0.8444
corum_5158	SMARCA2/BRM-BAF57-MECP2 complex	0.4249
corum_5165	AP1G1-PACS1-FURIN complex	0.2349
