# Supplementary material for: MicroRNAs coordinately regulate protein complexes
Source: BMC Syst Biol. 2011 Aug 25;5:136. doi: 10.1186/1752-0509-5-136 (PMC3170341; doi:10.1186/1752-0509-5-136)
Supplement: Additional file 7 — Supplementary Table S7, target interconnectivity of miRNA clusters [file 1752-0509-5-136-S7.XLSX]

## Sheet: Sheet1
Supplementary Table 7: Target interconnectivity of miRNA clusters
Cluster ID	Cluster miRNAs	#miRNAs	# Targets	# PPI	p-Value	# PPI miR-miR	p-Value
hsa-miR-3671-101	hsa-miR-3671,hsa-miR-101	2	116	94	0.117	94	0
hsa-let-7a-7b	hsa-let-7a-3,hsa-let-7b	2	120	48	0.173	48	0
hsa-miR-1912-1264	hsa-miR-1912,hsa-miR-1264	2	49	24	0.32	24	0
hsa-miR-214-199a	hsa-miR-214,hsa-miR-3120,hsa-miR-199a	3	69	22	0.32	22	0
hsa-miR-296-298	hsa-miR-296,hsa-miR-298	2	52	24	0.327	24	0
hsa-miR-105-767	hsa-miR-105,hsa-miR-767,hsa-miR-105	3	58	18	0.339	18	0
hsa-miR-34b-34c	hsa-miR-34b,hsa-miR-34c	2	43	22	0.346	22	0
hsa-miR-3677-940	hsa-miR-3677,hsa-miR-940	2	55	18	0.364	18	0
hsa-miR-1914-647	hsa-miR-1914,hsa-miR-647	2	38	20	0.366	20	0
hsa-miR-599-875	hsa-miR-599,hsa-miR-875	2	23	6	0.525	6	0
hsa-miR-16-15a	hsa-miR-16,hsa-miR-15a	2	172	172	0.12	172	0.001
hsa-miR-15b-16	hsa-miR-15b,hsa-miR-16	2	172	172	0.145	172	0.002
hsa-miR-181c-181d	hsa-miR-181c,hsa-miR-181d	2	160	142	0.205	142	0.003
hsa-miR-195-497	hsa-miR-195,hsa-miR-497	2	172	172	0.148	172	0.004
hsa-miR-181a-181b	hsa-miR-181a,hsa-miR-181b	2	160	142	0.189	142	0.004
hsa-miR-181b-181a	hsa-miR-181b,hsa-miR-181a	2	160	142	0.184	142	0.005
hsa-miR-30e-30c	hsa-miR-30e,hsa-miR-30c	2	183	144	0.198	144	0.007
hsa-miR-513c-513b	hsa-miR-513c,hsa-miR-513b	2	125	142	0.209	142	0.007
hsa-miR-23b-24	hsa-miR-23b,hsa-miR-27b,hsa-miR-3074,hsa-miR-24	4	305	584	0.024	234	0.01
hsa-miR-363-106a	hsa-miR-363,hsa-miR-92a,hsa-miR-19b,hsa-miR-20b,hsa-miR-18b,hsa-miR-106a	6	341	550	0.287	823	0.011
hsa-miR-200c-141	hsa-miR-200c,hsa-miR-141	2	246	392	0.023	112	0.012
hsa-miR-30b-30d	hsa-miR-30b,hsa-miR-30d	2	183	144	0.203	144	0.012
hsa-miR-519a-1283	hsa-miR-519a,hsa-miR-527,hsa-miR-516a,hsa-miR-1283,hsa-miR-516a,hsa-miR-519a	6	298	702	0.02	258	0.013
hsa-miR-24-23a	hsa-miR-24,hsa-miR-27a,hsa-miR-23a	3	305	584	0.029	234	0.015
hsa-miR-522-1283	hsa-miR-522,hsa-miR-519a,hsa-miR-527,hsa-miR-516a,hsa-miR-1283,hsa-miR-516a,hsa-miR-519a	7	323	864	0.022	377	0.016
hsa-miR-25-106b	hsa-miR-25,hsa-miR-93,hsa-miR-106b	3	233	236	0.222	224	0.016
hsa-miR-301b-130b	hsa-miR-301b,hsa-miR-130b	2	123	86	0.338	86	0.025
hsa-miR-182-183	hsa-miR-182,hsa-miR-96,hsa-miR-183	3	218	288	0.151	196	0.026
hsa-miR-17-92a	hsa-miR-17,hsa-miR-18a,hsa-miR-19a,hsa-miR-20a,hsa-miR-19b,hsa-miR-92a	6	341	550	0.276	607	0.031
hsa-miR-133a-1	hsa-miR-133a,hsa-miR-1	2	189	262	0.048	74	0.033
hsa-miR-545-374a	hsa-miR-545,hsa-miR-374a	2	180	212	0.079	62	0.041
hsa-miR-206-133b	hsa-miR-206,hsa-miR-133b	2	189	262	0.066	74	0.042
hsa-miR-29a-29b	hsa-miR-29a,hsa-miR-29b	2	126	64	0.381	64	0.046
hsa-miR-513a-508	hsa-miR-513a,hsa-miR-506,hsa-miR-507,hsa-miR-508	4	242	256	0.053	59	0.047
hsa-miR-513a-507	hsa-miR-513a,hsa-miR-506,hsa-miR-507	3	242	256	0.053	59	0.049
hsa-miR-29c-29b	hsa-miR-29c,hsa-miR-29b	2	126	64	0.404	64	0.057
hsa-miR-506-508	hsa-miR-506,hsa-miR-507,hsa-miR-508	3	242	256	0.059	59	0.058
hsa-miR-520h-1283	hsa-miR-520h,hsa-miR-521,hsa-miR-522,hsa-miR-519a,hsa-miR-527,hsa-miR-516a,hsa-miR-1283,hsa-miR-516a,hsa-miR-519a	9	353	1000	0.065	539	0.059
hsa-miR-521-1283	hsa-miR-521,hsa-miR-522,hsa-miR-519a,hsa-miR-527,hsa-miR-516a,hsa-miR-1283,hsa-miR-516a,hsa-miR-519a	8	325	874	0.041	382	0.065
hsa-miR-494-655	hsa-miR-494,hsa-miR-1193,hsa-miR-543,hsa-miR-495,hsa-miR-376c,hsa-miR-376a,hsa-miR-654,hsa-miR-376b,hsa-miR-376a,hsa-miR-300,hsa-miR-1185,hsa-miR-1185,hsa-miR-381,hsa-miR-487b,hsa-miR-539,hsa-miR-889,hsa-miR-544,hsa-miR-655	18	510	1834	0.251	2397	0.071
hsa-miR-1193-655	hsa-miR-1193,hsa-miR-543,hsa-miR-495,hsa-miR-376c,hsa-miR-376a,hsa-miR-654,hsa-miR-376b,hsa-miR-376a,hsa-miR-300,hsa-miR-1185,hsa-miR-1185,hsa-miR-381,hsa-miR-487b,hsa-miR-539,hsa-miR-889,hsa-miR-544,hsa-miR-655	17	483	1642	0.24	2038	0.074
hsa-miR-421-374c	hsa-miR-421,hsa-miR-374b,hsa-miR-374c	3	134	176	0.131	50	0.076
hsa-miR-98-7f	hsa-miR-98,hsa-let-7f	2	120	48	0.476	48	0.078
hsa-miR-200b-429	hsa-miR-200b,hsa-miR-200a,hsa-miR-429	3	246	392	0.068	112	0.086
hsa-miR-543-655	hsa-miR-543,hsa-miR-495,hsa-miR-376c,hsa-miR-376a,hsa-miR-654,hsa-miR-376b,hsa-miR-376a,hsa-miR-300,hsa-miR-1185,hsa-miR-1185,hsa-miR-381,hsa-miR-487b,hsa-miR-539,hsa-miR-889,hsa-miR-544,hsa-miR-655	16	483	1642	0.271	2038	0.091
hsa-miR-371-373	hsa-miR-371,hsa-miR-372,hsa-miR-373	3	103	42	0.514	42	0.093
hsa-miR-517c-1283	hsa-miR-517c,hsa-miR-520h,hsa-miR-521,hsa-miR-522,hsa-miR-519a,hsa-miR-527,hsa-miR-516a,hsa-miR-1283,hsa-miR-516a	9	355	1010	0.081	569	0.104
hsa-miR-518a-1283	hsa-miR-518a,hsa-miR-517c,hsa-miR-520h,hsa-miR-521,hsa-miR-522,hsa-miR-519a,hsa-miR-527,hsa-miR-516a,hsa-miR-1283	9	355	1010	0.098	569	0.116
hsa-miR-512-520e	hsa-miR-512,hsa-miR-512,hsa-miR-1323,hsa-miR-498,hsa-miR-520e	5	229	276	0.151	94	0.123
hsa-miR-512-515	hsa-miR-512,hsa-miR-512,hsa-miR-1323,hsa-miR-498,hsa-miR-520e,hsa-miR-515	6	229	276	0.145	94	0.124
hsa-miR-495-487a	hsa-miR-495,hsa-miR-376c,hsa-miR-376a,hsa-miR-654,hsa-miR-376b,hsa-miR-376a,hsa-miR-300,hsa-miR-1185,hsa-miR-1185,hsa-miR-381,hsa-miR-487b,hsa-miR-539,hsa-miR-889,hsa-miR-544,hsa-miR-655,hsa-miR-487a	16	453	1438	0.401	1739	0.126
hsa-miR-221-222	hsa-miR-221,hsa-miR-222	2	71	32	0.602	32	0.136
hsa-miR-515-523	hsa-miR-515,hsa-miR-519e,hsa-miR-520f,hsa-miR-515,hsa-miR-519c,hsa-miR-1283,hsa-miR-520a,hsa-miR-526b,hsa-miR-519b,hsa-miR-525,hsa-miR-523	11	222	452	0.115	157	0.149
hsa-miR-512-1283	hsa-miR-512,hsa-miR-1323,hsa-miR-498,hsa-miR-520e,hsa-miR-515,hsa-miR-519e,hsa-miR-520f,hsa-miR-515,hsa-miR-519c,hsa-miR-1283	10	357	936	0.059	360	0.159
hsa-miR-515-519b	hsa-miR-515,hsa-miR-519e,hsa-miR-520f,hsa-miR-515,hsa-miR-519c,hsa-miR-1283,hsa-miR-520a,hsa-miR-526b,hsa-miR-519b	9	222	452	0.12	157	0.159
hsa-miR-449a-449c	hsa-miR-449a,hsa-miR-449b,hsa-miR-449c	3	75	28	0.612	28	0.163
hsa-miR-1323-1283	hsa-miR-1323,hsa-miR-498,hsa-miR-520e,hsa-miR-515,hsa-miR-519e,hsa-miR-520f,hsa-miR-515,hsa-miR-519c,hsa-miR-1283	9	357	936	0.077	360	0.172
hsa-miR-143-145	hsa-miR-143,hsa-miR-145	2	151	100	0.286	28	0.181
hsa-miR-520f-518f	hsa-miR-520f,hsa-miR-515,hsa-miR-519c,hsa-miR-1283,hsa-miR-520a,hsa-miR-526b,hsa-miR-519b,hsa-miR-525,hsa-miR-523,hsa-miR-518f	10	212	436	0.152	139	0.222
hsa-miR-450b-424	hsa-miR-450b,hsa-miR-450a,hsa-miR-450a,hsa-miR-542,hsa-miR-503,hsa-miR-424	6	175	180	0.293	63	0.225
hsa-miR-132-212	hsa-miR-132,hsa-miR-212	2	58	20	0.698	20	0.234
hsa-miR-512-519e	hsa-miR-512,hsa-miR-512,hsa-miR-1323,hsa-miR-498,hsa-miR-520e,hsa-miR-515,hsa-miR-519e	7	236	290	0.33	110	0.291
hsa-miR-498-520a	hsa-miR-498,hsa-miR-520e,hsa-miR-515,hsa-miR-519e,hsa-miR-520f,hsa-miR-515,hsa-miR-519c,hsa-miR-1283,hsa-miR-520a	9	304	594	0.133	167	0.303
hsa-miR-376c-487a	hsa-miR-376c,hsa-miR-376a,hsa-miR-654,hsa-miR-376b,hsa-miR-376a,hsa-miR-300,hsa-miR-1185,hsa-miR-1185,hsa-miR-381,hsa-miR-487b,hsa-miR-539,hsa-miR-889,hsa-miR-544,hsa-miR-655,hsa-miR-487a	15	399	1022	0.587	1113	0.308
hsa-let-7a-7d	hsa-let-7a,hsa-let-7f,hsa-let-7d	3	120	48	0.738	48	0.323
hsa-miR-224-452	hsa-miR-224,hsa-miR-452	2	84	72	0.374	14	0.329
hsa-miR-193b-365	hsa-miR-193b,hsa-miR-365	2	60	56	0.436	13	0.34
hsa-miR-515-518b	hsa-miR-515,hsa-miR-519c,hsa-miR-1283,hsa-miR-520a,hsa-miR-526b,hsa-miR-519b,hsa-miR-525,hsa-miR-523,hsa-miR-518f,hsa-miR-520b,hsa-miR-518b	11	236	476	0.225	154	0.354
hsa-miR-520e-526b	hsa-miR-520e,hsa-miR-515,hsa-miR-519e,hsa-miR-520f,hsa-miR-515,hsa-miR-519c,hsa-miR-1283,hsa-miR-520a,hsa-miR-526b	9	276	584	0.157	170	0.355
hsa-miR-1179-7	hsa-miR-1179,hsa-miR-7	2	94	48	0.46	12	0.356
hsa-miR-519c-518b	hsa-miR-519c,hsa-miR-1283,hsa-miR-520a,hsa-miR-526b,hsa-miR-519b,hsa-miR-525,hsa-miR-523,hsa-miR-518f,hsa-miR-520b,hsa-miR-518b	10	236	476	0.222	154	0.358
hsa-miR-381-377	hsa-miR-381,hsa-miR-487b,hsa-miR-539,hsa-miR-889,hsa-miR-544,hsa-miR-655,hsa-miR-487a,hsa-miR-382,hsa-miR-134,hsa-miR-668,hsa-miR-485,hsa-miR-323b,hsa-miR-154,hsa-miR-496,hsa-miR-377	15	442	1282	0.49	1169	0.377
hsa-miR-99a-7c	hsa-miR-99a,hsa-let-7c	2	129	70	0.377	11	0.392
hsa-miR-99b-125a	hsa-miR-99b,hsa-let-7e,hsa-miR-125a	3	129	70	0.377	11	0.399
hsa-let-7a-100	hsa-let-7a,hsa-miR-100	2	129	70	0.377	11	0.401
hsa-miR-376c-323b	hsa-miR-376c,hsa-miR-376a,hsa-miR-654,hsa-miR-376b,hsa-miR-376a,hsa-miR-300,hsa-miR-1185,hsa-miR-1185,hsa-miR-381,hsa-miR-487b,hsa-miR-539,hsa-miR-889,hsa-miR-544,hsa-miR-655,hsa-miR-487a,hsa-miR-382,hsa-miR-134,hsa-miR-668,hsa-miR-485,hsa-miR-323b	20	430	1222	0.743	1485	0.419
hsa-miR-376c-485	hsa-miR-376c,hsa-miR-376a,hsa-miR-654,hsa-miR-376b,hsa-miR-376a,hsa-miR-300,hsa-miR-1185,hsa-miR-1185,hsa-miR-381,hsa-miR-487b,hsa-miR-539,hsa-miR-889,hsa-miR-544,hsa-miR-655,hsa-miR-487a,hsa-miR-382,hsa-miR-134,hsa-miR-668,hsa-miR-485	19	430	1222	0.764	1485	0.424
hsa-miR-518d-519a	hsa-miR-518d,hsa-miR-516b,hsa-miR-518a,hsa-miR-517c,hsa-miR-520h,hsa-miR-521,hsa-miR-522,hsa-miR-519a	8	251	410	0.475	203	0.441
hsa-miR-381-541	hsa-miR-381,hsa-miR-487b,hsa-miR-539,hsa-miR-889,hsa-miR-544,hsa-miR-655,hsa-miR-487a,hsa-miR-382,hsa-miR-134,hsa-miR-668,hsa-miR-485,hsa-miR-323b,hsa-miR-154,hsa-miR-496,hsa-miR-377,hsa-miR-541	16	452	1318	0.59	1219	0.471
hsa-miR-299-1185	hsa-miR-299,hsa-miR-380,hsa-miR-1197,hsa-miR-323,hsa-miR-758,hsa-miR-329,hsa-miR-329,hsa-miR-494,hsa-miR-1193,hsa-miR-543,hsa-miR-495,hsa-miR-376c,hsa-miR-376a,hsa-miR-654,hsa-miR-376b,hsa-miR-376a,hsa-miR-300,hsa-miR-1185	18	414	1210	0.47	889	0.479
hsa-miR-192-194	hsa-miR-192,hsa-miR-194	2	70	32	0.574	7	0.486
hsa-miR-381-409	hsa-miR-381,hsa-miR-487b,hsa-miR-539,hsa-miR-889,hsa-miR-544,hsa-miR-655,hsa-miR-487a,hsa-miR-382,hsa-miR-134,hsa-miR-668,hsa-miR-485,hsa-miR-323b,hsa-miR-154,hsa-miR-496,hsa-miR-377,hsa-miR-541,hsa-miR-409	17	452	1318	0.59	1219	0.487
hsa-miR-485-656	hsa-miR-485,hsa-miR-323b,hsa-miR-154,hsa-miR-496,hsa-miR-377,hsa-miR-541,hsa-miR-409,hsa-miR-412,hsa-miR-369,hsa-miR-410,hsa-miR-656	11	285	470	0.532	261	0.49
hsa-miR-379-495	hsa-miR-379,hsa-miR-411,hsa-miR-299,hsa-miR-380,hsa-miR-1197,hsa-miR-323,hsa-miR-758,hsa-miR-329,hsa-miR-329,hsa-miR-494,hsa-miR-1193,hsa-miR-543,hsa-miR-495	13	314	640	0.605	452	0.491
hsa-miR-323b-656	hsa-miR-323b,hsa-miR-154,hsa-miR-496,hsa-miR-377,hsa-miR-541,hsa-miR-409,hsa-miR-412,hsa-miR-369,hsa-miR-410,hsa-miR-656	10	285	470	0.545	261	0.493
hsa-miR-1185-377	hsa-miR-1185,hsa-miR-1185,hsa-miR-381,hsa-miR-487b,hsa-miR-539,hsa-miR-889,hsa-miR-544,hsa-miR-655,hsa-miR-487a,hsa-miR-382,hsa-miR-134,hsa-miR-668,hsa-miR-485,hsa-miR-323b,hsa-miR-154,hsa-miR-496,hsa-miR-377	17	448	1286	0.635	1211	0.493
hsa-miR-154-656	hsa-miR-154,hsa-miR-496,hsa-miR-377,hsa-miR-541,hsa-miR-409,hsa-miR-412,hsa-miR-369,hsa-miR-410,hsa-miR-656	9	285	470	0.556	261	0.503
hsa-miR-512-520f	hsa-miR-512,hsa-miR-512,hsa-miR-1323,hsa-miR-498,hsa-miR-520e,hsa-miR-515,hsa-miR-519e,hsa-miR-520f	8	273	386	0.326	110	0.511
hsa-miR-215-194	hsa-miR-215,hsa-miR-194	2	70	32	0.587	7	0.513
hsa-miR-379-376c	hsa-miR-379,hsa-miR-411,hsa-miR-299,hsa-miR-380,hsa-miR-1197,hsa-miR-323,hsa-miR-758,hsa-miR-329,hsa-miR-329,hsa-miR-494,hsa-miR-1193,hsa-miR-543,hsa-miR-495,hsa-miR-376c	14	331	758	0.626	575	0.514
hsa-miR-379-300	hsa-miR-379,hsa-miR-411,hsa-miR-299,hsa-miR-380,hsa-miR-1197,hsa-miR-323,hsa-miR-758,hsa-miR-329,hsa-miR-329,hsa-miR-494,hsa-miR-1193,hsa-miR-543,hsa-miR-495,hsa-miR-376c,hsa-miR-376a,hsa-miR-654,hsa-miR-376b,hsa-miR-376a,hsa-miR-300	19	418	1234	0.525	944	0.55
hsa-miR-668-656	hsa-miR-668,hsa-miR-485,hsa-miR-323b,hsa-miR-154,hsa-miR-496,hsa-miR-377,hsa-miR-541,hsa-miR-409,hsa-miR-412,hsa-miR-369,hsa-miR-410,hsa-miR-656	12	299	558	0.605	336	0.552
hsa-miR-487b-410	hsa-miR-487b,hsa-miR-539,hsa-miR-889,hsa-miR-544,hsa-miR-655,hsa-miR-487a,hsa-miR-382,hsa-miR-134,hsa-miR-668,hsa-miR-485,hsa-miR-323b,hsa-miR-154,hsa-miR-496,hsa-miR-377,hsa-miR-541,hsa-miR-409,hsa-miR-412,hsa-miR-369,hsa-miR-410	19	443	1334	0.678	1218	0.6
hsa-miR-451-144	hsa-miR-451,hsa-miR-144	2	127	82	0.322	4	0.626
hsa-miR-134-656	hsa-miR-134,hsa-miR-668,hsa-miR-485,hsa-miR-323b,hsa-miR-154,hsa-miR-496,hsa-miR-377,hsa-miR-541,hsa-miR-409,hsa-miR-412,hsa-miR-369,hsa-miR-410,hsa-miR-656	13	308	582	0.677	366	0.626
hsa-miR-890-891b	hsa-miR-890,hsa-miR-888,hsa-miR-892a,hsa-miR-892b,hsa-miR-891b	5	167	234	0.603	82	0.652
hsa-miR-653-489	hsa-miR-653,hsa-miR-489	2	48	18	0.736	4	0.655
hsa-miR-1283-520c	hsa-miR-1283,hsa-miR-520a,hsa-miR-526b,hsa-miR-519b,hsa-miR-525,hsa-miR-523,hsa-miR-518f,hsa-miR-520b,hsa-miR-518b,hsa-miR-526a,hsa-miR-520c	11	253	534	0.327	131	0.658
hsa-miR-487a-656	hsa-miR-487a,hsa-miR-382,hsa-miR-134,hsa-miR-668,hsa-miR-485,hsa-miR-323b,hsa-miR-154,hsa-miR-496,hsa-miR-377,hsa-miR-541,hsa-miR-409,hsa-miR-412,hsa-miR-369,hsa-miR-410,hsa-miR-656	15	333	762	0.74	521	0.706
hsa-miR-493-665	hsa-miR-493,hsa-miR-337,hsa-miR-665	3	45	12	0.762	2	0.725
hsa-miR-217-216a	hsa-miR-217,hsa-miR-216a	2	68	18	0.713	2	0.741
hsa-miR-379-543	hsa-miR-379,hsa-miR-411,hsa-miR-299,hsa-miR-380,hsa-miR-1197,hsa-miR-323,hsa-miR-758,hsa-miR-329,hsa-miR-329,hsa-miR-494,hsa-miR-1193,hsa-miR-543	12	248	344	0.833	216	0.744
hsa-miR-526a-520h	hsa-miR-526a,hsa-miR-518e,hsa-miR-518a,hsa-miR-518d,hsa-miR-516b,hsa-miR-518a,hsa-miR-517c,hsa-miR-520h	8	139	148	0.758	57	0.746
hsa-miR-520d-518d	hsa-miR-520d,hsa-miR-517b,hsa-miR-520g,hsa-miR-516b,hsa-miR-526a,hsa-miR-518e,hsa-miR-518a,hsa-miR-518d,hsa-miR-516b,hsa-miR-518a	10	142	150	0.755	58	0.747
hsa-miR-524-518a	hsa-miR-524,hsa-miR-517a,hsa-miR-519d,hsa-miR-521,hsa-miR-520d,hsa-miR-517b,hsa-miR-520g,hsa-miR-516b,hsa-miR-526a,hsa-miR-518e,hsa-miR-518a	11	251	402	0.765	213	0.749
hsa-miR-520c-516b	hsa-miR-520c,hsa-miR-518c,hsa-miR-524,hsa-miR-517a,hsa-miR-519d,hsa-miR-521,hsa-miR-520d,hsa-miR-517b,hsa-miR-520g,hsa-miR-516b	10	230	310	0.733	146	0.75
hsa-miR-517a-518a	hsa-miR-517a,hsa-miR-519d,hsa-miR-521,hsa-miR-520d,hsa-miR-517b,hsa-miR-520g,hsa-miR-516b,hsa-miR-526a,hsa-miR-518e,hsa-miR-518a	10	251	402	0.759	213	0.752
hsa-miR-520b-520d	hsa-miR-520b,hsa-miR-518b,hsa-miR-526a,hsa-miR-520c,hsa-miR-518c,hsa-miR-524,hsa-miR-517a,hsa-miR-519d,hsa-miR-521,hsa-miR-520d	10	231	296	0.757	140	0.76
hsa-miR-517b-518d	hsa-miR-517b,hsa-miR-520g,hsa-miR-516b,hsa-miR-526a,hsa-miR-518e,hsa-miR-518a,hsa-miR-518d,hsa-miR-516b,hsa-miR-518a	9	142	150	0.763	58	0.761
hsa-miR-516b-520h	hsa-miR-516b,hsa-miR-526a,hsa-miR-518e,hsa-miR-518a,hsa-miR-518d,hsa-miR-516b,hsa-miR-518a,hsa-miR-517c,hsa-miR-520h	9	139	148	0.775	57	0.761
hsa-miR-524-518e	hsa-miR-524,hsa-miR-517a,hsa-miR-519d,hsa-miR-521,hsa-miR-520d,hsa-miR-517b,hsa-miR-520g,hsa-miR-516b,hsa-miR-526a,hsa-miR-518e	10	251	402	0.771	213	0.764
hsa-miR-526a-520g	hsa-miR-526a,hsa-miR-520c,hsa-miR-518c,hsa-miR-524,hsa-miR-517a,hsa-miR-519d,hsa-miR-521,hsa-miR-520d,hsa-miR-517b,hsa-miR-520g	10	219	314	0.751	143	0.767
hsa-miR-518d-522	hsa-miR-518d,hsa-miR-516b,hsa-miR-518a,hsa-miR-517c,hsa-miR-520h,hsa-miR-521,hsa-miR-522	7	150	164	0.741	56	0.776
hsa-miR-525-519d	hsa-miR-525,hsa-miR-523,hsa-miR-518f,hsa-miR-520b,hsa-miR-518b,hsa-miR-526a,hsa-miR-520c,hsa-miR-518c,hsa-miR-524,hsa-miR-517a,hsa-miR-519d	11	229	290	0.789	136	0.789
hsa-miR-367-302b	hsa-miR-367,hsa-miR-302d,hsa-miR-302a,hsa-miR-302c,hsa-miR-302b	5	185	152	0.762	49	0.801
hsa-miR-510-514	hsa-miR-510,hsa-miR-514,hsa-miR-514	3	40	14	0.747	1	0.813
hsa-miR-425-191	hsa-miR-425,hsa-miR-191	2	30	4	0.916	1	0.835
hsa-miR-337-136	hsa-miR-337,hsa-miR-665,hsa-miR-431,hsa-miR-433,hsa-miR-127,hsa-miR-432,hsa-miR-136	7	126	84	0.89	40	0.844
hsa-miR-665-136	hsa-miR-665,hsa-miR-431,hsa-miR-433,hsa-miR-127,hsa-miR-432,hsa-miR-136	6	126	84	0.907	40	0.863
hsa-miR-518f-521	hsa-miR-518f,hsa-miR-520b,hsa-miR-518b,hsa-miR-526a,hsa-miR-520c,hsa-miR-518c,hsa-miR-524,hsa-miR-517a,hsa-miR-519d,hsa-miR-521	10	231	296	0.861	140	0.881
hsa-miR-521-518d	hsa-miR-521,hsa-miR-520d,hsa-miR-517b,hsa-miR-520g,hsa-miR-516b,hsa-miR-526a,hsa-miR-518e,hsa-miR-518a,hsa-miR-518d	9	144	156	0.881	61	0.884
hsa-miR-525-521	hsa-miR-525,hsa-miR-523,hsa-miR-518f,hsa-miR-520b,hsa-miR-518b,hsa-miR-526a,hsa-miR-520c,hsa-miR-518c,hsa-miR-524,hsa-miR-517a,hsa-miR-519d,hsa-miR-521	12	231	296	0.875	140	0.889
hsa-miR-518b-520g	hsa-miR-518b,hsa-miR-526a,hsa-miR-520c,hsa-miR-518c,hsa-miR-524,hsa-miR-517a,hsa-miR-519d,hsa-miR-521,hsa-miR-520d,hsa-miR-517b,hsa-miR-520g	11	219	314	0.868	143	0.898
hsa-miR-518e-521	hsa-miR-518e,hsa-miR-518a,hsa-miR-518d,hsa-miR-516b,hsa-miR-518a,hsa-miR-517c,hsa-miR-520h,hsa-miR-521	8	117	96	0.871	29	0.91
hsa-miR-493-136	hsa-miR-493,hsa-miR-337,hsa-miR-665,hsa-miR-431,hsa-miR-433,hsa-miR-127,hsa-miR-432,hsa-miR-136	8	139	98	0.946	47	0.924
hsa-miR-493-432	hsa-miR-493,hsa-miR-337,hsa-miR-665,hsa-miR-431,hsa-miR-433,hsa-miR-127,hsa-miR-432	7	115	62	0.933	24	0.927
hsa-miR-520a-518c	hsa-miR-520a,hsa-miR-526b,hsa-miR-519b,hsa-miR-525,hsa-miR-523,hsa-miR-518f,hsa-miR-520b,hsa-miR-518b,hsa-miR-526a,hsa-miR-520c,hsa-miR-518c	11	158	138	0.886	22	0.978
hsa-miR-526b-524	hsa-miR-526b,hsa-miR-519b,hsa-miR-525,hsa-miR-523,hsa-miR-518f,hsa-miR-520b,hsa-miR-518b,hsa-miR-526a,hsa-miR-520c,hsa-miR-518c,hsa-miR-524	11	158	138	0.899	22	0.992
hsa-miR-526b-517a	hsa-miR-526b,hsa-miR-519b,hsa-miR-525,hsa-miR-523,hsa-miR-518f,hsa-miR-520b,hsa-miR-518b,hsa-miR-526a,hsa-miR-520c,hsa-miR-518c,hsa-miR-524,hsa-miR-517a	12	161	152	0.958	25	0.997
hsa-miR-658-659	hsa-miR-658,hsa-miR-659	2	90	40	0.522	0	1
hsa-miR-939-1234	hsa-miR-939,hsa-miR-1234	2	16	2	0.95	0	1
hsa-miR-657-1250	hsa-miR-657,hsa-miR-3065,hsa-miR-338,hsa-miR-1250	4	22	0	1	0	1
hsa-miR-3618-1306	hsa-miR-3618,hsa-miR-1306	2	1	0	1	0	1
hsa-miR-532-660	hsa-miR-532,hsa-miR-188,hsa-miR-500a,hsa-miR-362,hsa-miR-501,hsa-miR-500b,hsa-miR-660	7	14	0	1	0	1
hsa-miR-532-502	hsa-miR-532,hsa-miR-188,hsa-miR-500a,hsa-miR-362,hsa-miR-501,hsa-miR-500b,hsa-miR-660,hsa-miR-502	8	14	0	1	0	1
hsa-miR-500a-502	hsa-miR-500a,hsa-miR-362,hsa-miR-501,hsa-miR-500b,hsa-miR-660,hsa-miR-502	6	14	0	1	0	1
hsa-miR-188-502	hsa-miR-188,hsa-miR-500a,hsa-miR-362,hsa-miR-501,hsa-miR-500b,hsa-miR-660,hsa-miR-502	7	14	0	1	0	1
hsa-miR-199b-3154	hsa-miR-199b,hsa-miR-3154	2	0	0	0	0	0
hsa-miR-3150b-3150	hsa-miR-3150b,hsa-miR-3150	2	0	0	0	0	0
hsa-miR-3179-3180	hsa-miR-3158,hsa-miR-3158	2	0	0	0	0	0
hsa-miR-3180-3179	hsa-miR-3180-3,hsa-miR-3179-3	2	0	0	0	0	0
hsa-miR-423-3184	hsa-miR-423,hsa-miR-3184	2	0	0	0	0	0
hsa-miR-3190-3191	hsa-miR-3190,hsa-miR-3191	2	0	0	0	0	0
hsa-miR-331-3685	hsa-miR-331,hsa-miR-3685	2	0	0	0	0	0
hsa-miR-3622b-3622a	hsa-miR-3622b,hsa-miR-3622a	2	0	0	0	0	0
hsa-miR-3648-3687	hsa-miR-3648,hsa-miR-3687	2	0	0	0	0	0
hsa-miR-3673-3669	hsa-miR-3673,hsa-miR-3669	2	0	0	0	0	0
hsa-miR-3689a-3689b	hsa-miR-3689a,hsa-miR-3689b	2	0	0	0	0	0
hsa-miR-514b-509	hsa-miR-514b,hsa-miR-509,hsa-miR-509-3,hsa-miR-509	4	0	0	0	0	0
hsa-miR-532-500b	hsa-miR-532,hsa-miR-188,hsa-miR-500a,hsa-miR-362,hsa-miR-501,hsa-miR-500b	6	0	0	0	0	0
hsa-miR-548aa-548d	hsa-miR-548aa,hsa-miR-548d	2	0	0	0	0	0
hsa-miR-548c-548z	hsa-miR-548c,hsa-miR-548z	2	0	0	0	0	0
hsa-miR-550a-550b	hsa-miR-550a,hsa-miR-550b	2	0	0	0	0	0
hsa-miR-642a-642b	hsa-miR-642a,hsa-miR-642b	2	0	0	0	0	0
